# Supplementary material for: Upregulated pexophagy limits the capacity of selective autophagy
Source: Nat Commun. 2024 Jan 9;15:375. doi: 10.1038/s41467-023-44005-4 (PMC10776696; doi:10.1038/s41467-023-44005-4)
Supplement: Supplementary file 4 — Source Data [file 41467_2023_44005_MOESM4_ESM.zip]

Archive with 4 entries (4 files):
- Source Data - Main Figures.xlsx
- __MACOSX/._Source Data - Main Figures.xlsx
- Source Data - Supplementary Information Figures.xlsx
- __MACOSX/._Source Data - Supplementary Information Figures.xlsx
