# Supplementary material for: Upregulated pexophagy limits the capacity of selective autophagy
Source: Nat Commun. 2024 Jan 9;15:375. doi: 10.1038/s41467-023-44005-4 (PMC10776696; doi:10.1038/s41467-023-44005-4)
Supplement: Supplementary file 4 — Source Data [file 41467_2023_44005_MOESM4_ESM.zip › Source Data - Main Figures.xlsx]

## Sheet: Fig. 1
																																								EXTENDED DATA
	Fig.1d						Fig. 1g														Fig. 1h									Fig. 1i					Fig. 1j
																																								siRNA Legend:		FIG. 1D
	PMP70 Density						Aggregate Volume - FK1 Volume/Cell Volume														Block Type	96well								PMP70 Density						Aggrephagy Activity				si62 = CTRL		TRIAL ONE
		Trial 1	Trial 2	Trial 3	Trial 4			DMEM			3H PURO			3H PURO + 5H DMEM			3H PURO + 5H RAPA				Chemistry	TAQMAN									Trial 1	Trial 2	Trial 3			Trial 1	Trial 2	Trial 3		si29 = ATG12
	siCONTROL	6.37047	4.35669	5.57289	5.81			TRIAL 1	TRIAL 2	TRIAL 3	TRIAL 1	TRIAL 2	TRIAL 3	TRIAL 1	TRIAL 2	TRIAL 3	TRIAL 1	TRIAL 2	TRIAL 3		Experiment File Name	D:\Documents and Settings\INSTR-USER\My Documents\Kim Lab\Kyla\KG - June 17 2020.eds								siCONTROL	4.75252	5.65978	4.3701		siCTRL	94.6768	88.3237	81.8983		si39 = PEX1
	siATG12	5.46364	5.04713	5.65279	7.11		MOCK	0.02	0	0.01	0.58	0.42	0.22	0.07	0	0.02	0.09	0	0		Experiment Run End Time	2020-06-17 11:57:25 AM CDT								siPEX13	1.54422	2.40272	1.70422		siATG12	45.491	18.216	11.8478		si100 = PEX13		si29 + 62
	siPEX1	4.67807	3.76	4.21504	4.39		siCTRL	0.01	0	0.05	0.63	0.39	0.3	0.16	0	0.06	0.04	0	0.06		Instrument Type	steponeplus								siPEX2+CTRL	5.65888	5.3575	4.2034		siPEX13	59.4546	40.1076	54.5859		si42 = PEX14		PO Count	Cell Volume	Count Density
	siPEX13	3.8974	2.72247	3.12152	3.42997		siATG12	0.05	0.07	0.02	0.94	0.66	0.59	0.43	0.62	0.28	0.37	0.56	0.33		Passive Reference	ROX								siPEX2+PEX13	3.31468	3.36	3.97942		siPEX2+CTRL	93.3316	91.9579	78.9269			1	370	6523	5.67224
	siPEX14	5.19053	5.35677	5.8114	5.81		siPEX1	0.04	0	0.01	0.57	0.31	0.41	0.38	0.21	0.27	0.05	0	0.08																siPEX2+ATG12	43.3764	42.1963	24.4541			2	513	10507	4.88246
	siATG12+CTRL	6.31476	4.50018	5.96155	6.74		siPEX13	0.04	0	0.04	0.7	0.53	0.58	0.27	0.35	0.53	0.1	0.11	0.2		n=1	Primer		Averaged from triplicate wells											siPEX2+PEX13	89.7152	81.6956	71.9346			3	338	7205	4.69119
	siATG12+PEX1	6.57161	5.59547	5.52352	7.1		siPEX14	0.04	0	0.04	0.7	0.32	0.3	0.12	0.01	0.07	0.05	0.02	0.07			PEX2	GAPDH	Delta Cq(Pex1-GAPDH)	DeltaCq Expression	Delta Delta Cq	% KD														4	456	9919	4.59724
	siATG12+PEX13	4.64658	4.55912	4.70765	6.02																siCTRL	28.0269	18.8265	9.20038	0.00169985	1	0			Relative PMP70 Density						Relative Aggrephagy Activity					5	328	5569	5.88975
	siATG13+PEX14	6.12284	6.34742	6.56179	6.89			Two-Way ANOVA			Summary	P Value									siPEX2	30.2941	17.5054	12.7887	0.000141323	0.0831386	91.6861				Trial 1	Trial 2	Trial 3			Trial 1	Trial 2	Trial 3			6	159	2468	6.44246
																														siCONTROL	1	1	1		siCTRL	100	100	100			7	292	2766	10.5568
								MOCK													n=2	Primer		Averaged from triplicate wells						siPEX13	0.324928	0.424525	0.389972		siATG12	48	20.6	45.4			8	175	2522	6.93894
	PMP70 Density Relative to siCTRL							DMEM vs. 3h Puro			***	0.0002										PEX2	GAPDH	Delta Cq(Pex1-GAPDH)	DeltaCq Expression	Delta Delta Cq	% KD			siPEX2+CTRL	1	1	1		siPEX13	62.8	45.4	66.7			9	220	2561	8.59039
		Trial 1	Trial 2	Trial 3	Trial 4			3h Puro vs. 3h Puro + 5h DMEM			***	0.0003									siCTRL	27.723	18.971	8.75204	0.0023194	1	0			siPEX2+PEX13	0.585747	0.627158	0.946713		siPEX2+CTRL	100	100	100			10	152	1777	8.55374
	siCONTROL	1	1	1	1			3h Puro + 5h DMEM vs. 3h Puro + 5h Rapa			ns	>0.9999									siPEX2	30.0638	17.6336	12.4302	0.000181188	0.0781186	92.1881								siPEX2+ATG12	46.5	45.9	31			11	191	2439	7.83108
	siATG12	0.857652	1.15848	1.01434	1.22375																														siPEX2+PEX13	96.1	88.8	91.1			12	226	2447	9.2358
	siPEX1	0.734337	0.86304	0.756347	0.755594			siCTRL													n=3	Primer		Averaged from triplicate wells						Ordinary one-way ANOVA											13	449	6437	6.9753
	siPEX13	0.611791	0.624894	0.560126	0.59			DMEM vs. 3h Puro			****	<0.0001										PEX2	GAPDH	Delta Cq(Pex1-GAPDH)	DeltaCq Expression	Delta Delta Cq	% KD					P									14	267	3619	7.37773
	siPEX14	0.814779	1.22955	1.0428	1			3h Puro vs. 3h Puro + 5h DMEM			***	0.0005									siCTRL	28.4388	18.4503	9.9885	0.000984376	1	0			siCTRL vs. siPEX13		0.0003			Two-way ANOVA						15	186	3232	5.75495
	siATG12+CTRL	1	1	1	1			3h Puro + 5h DMEM vs. 3h Puro + 5h Rapa			ns	0.9658									siPEX2	30.6415	16.4151	14.2264	5.21707e-05	0.0529987	94.7001			siPEX13 vs siPEX2+PEX13		0.0149					P				16	240	3809	6.30087
	siATG12+PEX1	1.04067	1.24339	0.926525	1.05341																														siCTRL vs. siATG12		<0.0001				17	267	4766	5.60218
	siATG12+PEX13	0.735828	1.0131	0.789669	0.893175			siATG12																											siCTRL vs. siPEX13		0.0017				18	197	3195	6.16588
	siATG13+PEX14	0.969607	1.41048	1.10069	1.02226			DMEM vs. 3h Puro			****	<0.0001																							siATG12 vs. siPEX2+siATG12		0.535				19	179	3035	5.89786
								3h Puro vs. 3h Puro + 5h DMEM			**	0.0083																							siPEX13 vs. siPEX2+siPEX13		0.0093				20	289	6002	4.81506
								3h Puro + 5h DMEM vs. 3h Puro + 5h Rapa			ns	0.9928										siCTRL	siPEX2		Unpaired t-test																21	290	5625	5.15556
																					n=1	1	0.0831386				P														22	363	6633	5.47264
								siPEX1													n=2	1	0.0781186		siCTRL vs siPEX2		6.0933e-08														23	288	7244	3.9757
	Ordinary one-way ANOVA							DMEM vs. 3h Puro			****	<0.0001									n=3	1	0.0529987																		24	486	8875	5.47606
			P					3h Puro vs. 3h Puro + 5h DMEM			ns	0.3479																													25	377	6880	5.47965
	siCTRL vs. siPEX13		0.0003					3h Puro + 5h DMEM vs. 3h Puro + 5h Rapa			*	0.032																													26	315	6721	4.6868
	siPEX13 vs siPEX2+PEX13		0.0149																																						27	334	5409	6.17489
								siPEX13																																	28	319	6294	5.06832
								DMEM vs. 3h Puro			****	<0.0001																													29	440	8233	5.34435
								3h Puro vs. 3h Puro + 5h DMEM			ns	0.0618																													30	332	6727	4.93534
								3h Puro + 5h DMEM vs. 3h Puro + 5h Rapa			*	0.029																													31	190	2591	7.33308
																																									32	250	3222	7.75916
								siPEX14																																	33	278	3538	7.85755
								DMEM vs. 3h Puro			****	<0.0001																													34	378	5242	7.21099
								3h Puro vs. 3h Puro + 5h DMEM			***	0.0004
								3h Puro + 5h DMEM vs. 3h Puro + 5h Rapa			ns	0.9954
																																												6.31476
							Relative Aggrephagy (% FK2 Clearance)
								3h Puro + 5h DMEM			3h Puro + 5h Rapa
							MOCK	100	100	100	100	100	100
							siCTRL	82.75	99.96	105.24	108.33	100	122.33
							siATG12	62.14	6.75	59.01	72.95	17.78	44.28																													si62					si29
							siPEX1	48.14	32.26	36.47	109.27	100	80.9																													PO Count	Cell Volume	Count Density			PO Count	Cell Volume	Count Density
							siPEX13	67.33	34.33	9.54	102.75	80.26	69.79																												1	316	5781	5.46618		1	826	10953	7.54131
							siPEX14	106.14	96.88	96.71	111.54	93.75	85.16																												2	422	5774	7.30862		2	387	5084	7.61212
																																									3	433	7145	6.06018		3	238	3558	6.68915
									Summary	P Value			Summary	P Value																											4	285	4455	6.39731		4	296	4719	6.27252
												3h Puro + 5h DMEM - 3h Puro + 5h Rapa																													5	228	3991	5.71285		5	301	6131	4.90948
							3h Puro + 5h DMEM					MOCK	ns	>0.9999																											6	250	6116	4.08764		6	226	4236	5.33522
							MOCK vs. siCTRL		ns	0.9995		siCTRL	ns	0.905																											7	210	3287	6.3888		7	314	3777	8.31348
							MOCK vs. siATG12		**	0.0023		siATG12	ns	>0.9999																											8	109	3849	2.8319		8	237	4103	5.77626
							MOCK vs. siPEX1		**	0.0012		siPEX1	**	0.0026																											9	844	15318	5.50986		9	257	5027	5.11239
							MOCK vs. siPEX13		***	0.0008		siPEX13	*	0.0165																											10	431	6603	6.52734		10	341	5393	6.32301
							MOCK vs. siPEX14		ns	>0.9999		siPEX14	ns	>0.9999																											11	308	5353	5.75378		11	212	3292	6.43985
																																									12	221	4074	5.42464		12	351	4223	8.31163
	Fig.1b																																								13	300	4466	6.71742		13	222	3151	7.04538
																																									14	421	4760	8.84454		14	252	4040	6.23762
																																									15	304	4895	6.21042		15	232	4783	4.85051
																																									16	184	3572	5.15118		16	218	6967	3.12904
																																									17	298	4078	7.3075		17	307	6682	4.59443
																																									18	117	2353	4.97238		18	339	9253	3.66368
																																									19	420	5468	7.68105		19	229	4768	4.80285
																																									20	159	2868	5.54393		20	278	6365	4.36764
																																									21	193	3369	5.7287		21	352	8425	4.17804
																																									22	248	4172	5.94439		22	176	8266	2.1292
																																									23	341	3374	10.1067		23	163	7151	2.2794
																																									24	256	3366	7.60547		24	160	4880	3.27869
																																									25	215	3805	5.65046		25	203	5497	3.69292
																																									26	284	3646	7.78936		26	196	4592	4.26829
																																									27	446	4690	9.50959		27	349	5489	6.35817
																																									28	339	5562	6.09493		28	313	4098	7.63787
																																									29	392	5636	6.95529		29	246	4226	5.82111
																																									30	291	4990	5.83166		30	467	6731	6.93805
																																									31					31
																																									32					32
																																									33					33
																																									34					34
																																												6.37047					5.46364
																																										TRIAL TWO
																																										62+29
																																										PO Count	Cell Volume	Count Density
																																									1	352	7918	4.44557
																																									2	232	6043	3.83915
																																									3	261	4957	5.26528
																																									4	149	6170	2.41491
																																									5	179	5714	3.13266
																																									6	119	3834	3.10381
																																									7	271	7237	3.74465
																																									8	190	4395	4.32309
																																									9	132	4559	2.89537
																																									10	176	5999	2.93382
																																									11	284	6939	4.09281
																																									12	459	10316	4.4494
																																									13	226	5563	4.06256
																																									14	205	6812	3.0094
																																									15	171	6571	2.60234
																																									16	132	5131	2.5726
																																									17	164	6407	2.5597
																																									18	250	6719	3.72079
																																									19	689	6483	10.6278
																																									20	123	1836	6.69935
																																									21	211	3474	6.07369
																																									22	278	4479	6.20674
																																									23	251	4055	6.18989
																																									24	371	7793	4.76068
																																									25	175	3336	5.2458
																																									26	271	5628	4.81521
																																									27	231	4134	5.58781
																																									28	201	4772	4.21207
																																									29	268	5844	4.5859
																																									30	298	6497	4.58673
																																									31	345	7449	4.63149
																																									32	389	6921	5.62058
																																									33	282	5161	5.46406
																																									34	219	4834	4.53041
																																												4.50018
																																										si62					si29
																																										PO Count	Cell Volume	Count Density			PO Count	Cell Volume	Count Density
																																									1	247	6201	3.98323		1	289	4634	6.23651
																																									2	401	8346	4.8047		2	259	3345	7.7429
																																									3	221	6519	3.39009		3	313	5294	5.91235
																																									4	253	6756	3.74482		4	353	6989	5.05079
																																									5	261	6385	4.08771		5	271	5464	4.95974
																																									6	282	8750	3.22286		6	417	7010	5.94864
																																									7	197	4239	4.64732		7	230	6802	3.38136
																																									8	193	4318	4.46966		8	231	6366	3.62865
																																									9	157.4	6711	2.3454		9	337	6790	4.96318
																																									10	380	6091	6.23871		10	268	7020	3.81766
																																									11	259	5485	4.72197		11	268	6684	4.00958
																																									12	279	6146	4.53954		12	280	5047	5.54785
																																									13	355	5896	6.02103		13	356	5707	6.23795
																																									14	368	6058	6.07461		14	258	6988	3.69204
																																									15	320	4738	6.7539		15	216	3767	5.73401
																																									16	287	5505	5.21344		16	182	3289	5.5336
																																									17	450	12822	3.50959		17	285	6423	4.43718
																																									18	136	3928	3.46232		18	320	6987	4.57993
																																									19	293	6704	4.37053		19	335	7905	4.23782
																																									20	323	6837	4.72429		20	284	6747	4.20928
																																									21	274	6519	4.2031		21	149	3619	4.11716
																																									22	196	6164	3.17975		22	326	7931	4.11045
																																									23	184	6536	2.81518		23	179	3599	4.9736
																																									24	256	8094	3.16284		24	219	4125	5.30909
																																									25	358	9212	3.88624		25	225	4988	4.51083
																																									26	350	10261	3.41097		26	230	4934	4.66153
																																									27	400	6279	6.37044		27	185	4925	3.75635
																																									28	219	5595	3.91421		28	169	4721	3.57975
																																									29	363	7829	4.63661		29	302	4457	6.77586
																																									30	246	4938	4.98177		30	228	3742	6.093
																																									31	242	6162	3.9273		31	216	3226	6.6956
																																									32	499	10751	4.64143		32	219	3539	6.18819
																																									33	394	9124	4.31828		33	175	3301	5.30142
																																									34	360	8269	4.35361		34	183	3373	5.42544
																																															184	3478	5.2904
																																												4.35669					5.04713
																																									TRIAL FOUR
																																										62+29
																																										PO Count	Cell Volume	Count Density
																																									1	236	4068	5.80138
																																									2	292	4749	6.14866
																																									3	228	5061	4.50504
																																									4	338	5353	6.31422
																																									5	322	4279	7.52512
																																									6	266	4000	6.65
																																									7	267	3725	7.16779
																																									8	247	2616	9.4419
																																									9	231	2682	8.61298
																																									10	215	3001	7.16428
																																									11	285	3250	8.76923
																																									12	201	3403	5.90655
																																									13	223	2191	10.178
																																									14	248	3460	7.16763
																																									15	228	3992	5.71142
																																									16	297	4066	7.30448
																																									17	243	3660	6.63934
																																									18	232	4129	5.61879
																																									19	357	7187	4.9673
																																									20	340	6574	5.17189
																																									21	305	5596	5.45032
																																									22	219	2798	7.82702
																																									23	130	2365	5.49683
																																									24	138	2104	6.55894
																																									25	193	4060	4.75369
																																									26	300	4644	6.45995
																																									27	273	3708	7.36246
																																									28	332	4794	6.92532
																																									29	272	4025	6.75776
																																									30	283	3610	7.83934
																																												6.73992
																																										si62					si29
																																										PO Count	Cell Volume	Count Density			PO Count	Cell Volume	Count Density
																																									1	236	4678	5.04489		1	158	2275	6.94505
																																									2	247	5655	4.36782		2	172	1655	10.3927
																																									3	182	3945	4.61343		3	190	2102	9.03901
																																									4	264	4571	5.77554		4	224	2538	8.82585
																																									5	230	4407	5.21897		5	254	3995	6.35795
																																									6	198	3344	5.92105		6	237	3678	6.44372
																																									7	241	4937	4.88151		7	247	2556	9.66354
																																									8	249	4271	5.83002		8	294	3532	8.3239
																																									9	406	6612	6.14035		9	425	6380	6.66144
																																									10	218	3410	6.39296		10	197	3809	5.17196
																																									11	295	5447	5.41583		11	375	4996	7.506
																																									12	176	2533	6.94828		12	368	4414	8.33711
																																									13	290	4767	6.08349		13	242	3494	6.92616
																																									14	221	4134	5.34591		14	318	3436	9.25495
																																									15	98	2194	4.46673		15	232	3114	7.45022
																																									16	315	4332	7.27147		16	228	3842	5.93441
																																									17	166	2221	7.47411		17	432	8166	5.29023
																																									18	321	5944	5.4004		18	198	4366	4.53504
																																									19	187	4054	4.61273		19	310	6424	4.82565
																																									20	261	5246	4.97522		20	353	7588	4.65208
																																									21	379	5977	6.34097		21	235	4255	5.52291
																																									22	178	3814	4.66702		22	315	5681	5.5448
																																									23	296	4584	6.45724		23	385	7229	5.32577
																																									24	350	5173	6.7659		24	271	3956	6.85035
																																									25	399	5585	7.14414		25	197	3099	6.35689
																																									26	220	2864	7.68156		26	245	3513	6.9741
																																									27	717	13118	5.46577		27	371	3759	9.86965
																																									28	291	5309	5.48126		28	195	2388	8.16583
																																									29	360	6927	5.19706		29	461	6610	6.97428
																																									30	227	3271	6.93977		30	299	3288	9.09367
																																									31
																																									32
																																									33
																																									34
																																												5.81071					7.10718

## Sheet: Fig. 2
																																			EXTENDED DATA
	MEAN VALUES AND STATS																										Tukey's multiple comparisons test					Summary	P Value
																																				Fig. 2d-e
	FK1 AGGREGATE VOLUME																										PMP34-GFP									TRIAL ONE													TRIALTWO
Fig. 2d	PMP34-GFP-UB										PMP34-GFP										PMP34-GFP-UB: FK1-PMP34						DMEM vs. 3h Puro					****	<0.0001			FK1 DENSITY BY VOLUME							% Aggrephagy						FK1 DENSITY BY VOLUME
		TRIAL 1	TRIAL 2	TRIAL 3	TRIAL 4	AVG						TRIAL 1	TRIAL 2	TRIAL 3	TRIAL 4	AVG						TRIAL 1	TRIAL 2	TRIAL 3	TRIAL 4	AVG	DMEM vs. 3h Puro + 5h DMEM					ns	0.9986					DMEM	Puro	Puro+Clear	Puro+Rap		Gain	Loss	% DMEM	Loss	% RAPA
	DMEM	0.0859426	0.0058712	0.0543906	0.103715	0.0624799					DMEM	0.0293134	0.0236347	0.037418	0.0389944	0.0323401					DMEM	0.00840509	0.00787212	0.00505077	0.0113098	0.00815945	DMEM vs. 3h Puro + 5h Rapa					ns	>0.9999			Pmp34-Ub		0.0859426	1.2145	0.62693	0.248775		1.12856	0.58757	52.0638	0.965724	85.5716		Pmp34-Ub
	PURO	1.2145	1.15441	0.510612	0.554896	0.858605					PURO	0.652393	1.18522	0.516045	0.487424	0.71027					PURO	0.493511	0.296185	0.380869	0.329841	0.375101	3h Puro vs. 3h Puro + 5h DMEM					****	<0.0001			Pmp34-GFP		0.0293134	0.652393	0.0407239	0.0202046		0.62308	0.611669	98.1687	0.632188	101.462		Pmp34-GFP
	CLEAR	0.62693	0.23	0.308652	0.421747	0.396832					CLEAR	0.0407239	0.0595575	0.063052	0.0357699	0.0497758					CLEAR	0.310691	0.152311	0.143471	0.188052	0.198631	3h Puro vs. 3h Puro + 5h Rapa					****	<0.0001			Pmp34-Ub: FK1-PMP34		0.00840509	0.493511	0.310691	0.0339357		0.485106	0.182819	37.6865	0.459575	94.7371		Pmp34-Ub: FK1-PMP34
	RAPA	0.248775	0.12	0.0912186	0.0961746	0.139042					RAPA	0.0202046	0.0465784	0.051224	0.0189145	0.0342304					RAPA	0.0339357	0.0166453	0.0387287	0.0219649	0.0278186	3h Puro + 5h DMEM vs. 3h Puro + 5h Rapa					ns	0.9991
	% RECOVERY	52.0638	80.4858	44.2681	29.5111	51.5822					% RECOVERY DMEM	98.1687	96.9074	94.6443	100.719	97.6099					% RECOVERY DMEM	37.6865	49.902	63.1682	44.5135	48.8175
	% RECOVERY RAPAMYCIN	85.5716	90.0632	91.9276	101.671	92.3084					% RECOVERY RAPAMYCIN	101.462	98.0248	97.1155	104.478	100.27					% RECOVERY RAPAMYCIN	94.7371	96.9571	91.0388	96.6549	94.847	PMP34-GFP-UBKo										TRIAL ONE
																											DMEM vs. 3h Puro					****	<0.0001				Quantifiactions use the SAME threshold settings for every cell						Thresholding to select individual PMP34-GFP-UBKo and FK1 puncta
Fig. 2e	Aggrephagy (% Recovery)						Two-way ANOVA																				DMEM vs. 3h Puro + 5h DMEM					*	0.0239				PMP34-GFP-UBKo			PMP34-GFP			PMP34-GFP-UBKo - FK1
	% Recovery Normalized to PMP34-GFP												P														DMEM vs. 3h Puro + 5h Rapa					ns	0.8985				Ub Volume	Cytosolic Volume	Ub Density by Volume	Ub Volume	Cytosolic Volume	Ub Density by Volume	Ub Volume	Pmp34 Volume	Cytosolic Volume	Pmp34 Density	Ub Density by Volume	Ub Vol-Pmp34 Vol	Set to Zero
		TRIAL 1	TRIAL 2	TRIAL 3	TRIAL 4	AVG	PMP34-GFP DMEM vs. PMP34-GFP-UBKo DMEM						<0.0001														3h Puro vs. 3h Puro + 5h DMEM					**	0.0012			DMEM	17.12	3276	0.522589	0	3259	0	16.92	53.68	7837	0.684956	0.697844	0.0128876
	PMP34-GFP	100	100	100	100	100	PMP34-GFP DMEM vs. PMP34-GFP-UBKo (-PMP34) DMEM						<0.0001														3h Puro vs. 3h Puro + 5h Rapa					****	<0.0001				13.55	4199	0.322696	0	5391	0	54.69	87.74	5197	1.68828	1.05234	0	-0.635944
	PMP34-GFP-UB	53.0351	83.0543	46.7731	29.3004	53.0407	PMP34-GFP DMEM vs. PMP34-GFP RAPA						>0.9999														3h Puro + 5h DMEM vs. 3h Puro + 5h Rapa					ns	0.1152				1.98	4312	0.0459184	0	3917	0	6.9	88.18	7230	1.21964	0.0954357	0	-1.1242
	PMP34-GFP-UBKo (-PMP34)	38.3895	51.4946	66.7427	44.1957	50.2056	PMP34-GFP-UBKO DMEM vs. PMP34-GFP-UBKo RAPA						0.0008																								0	3245	0	0	4719	0	9.33	26.17	5675	0.461145	0.164405	0	-0.29674
							PMP34-GFP-UBKo (-PMP34) DMEM vs. PPMP34-GFP-UBKo (-PMP34) RAPA						0.0002														PMP34-GFP-UBKo-2										0	3705	0	0	2846	0	29.23	24.16	4953	0.487785	0.590147	0.102362
	% Recovery Rapamycin Normalized to PMP34-GFP																										DMEM vs. 3h Puro					*	0.0121				5.23	4746	0.110198	0	2561	0	29.96	30.15	6952	0.433688	0.430955	-0.00273303
		TRIAL 1	TRIAL 2	TRIAL 3	TRIAL 4	AVG																					DMEM vs. 3h Puro + 5h DMEM					ns	0.3486				0	5757	0	1.72	6022	0.0285619	5.54	64.38	7298	0.882159	0.0759112	0	-0.806248
	PMP34-GFP	100	100	100	100	100																					DMEM vs. 3h Puro + 5h Rapa					ns	0.9986				0.261	4247	0.00614551	0.712	7761	0.00917408	3.14	16.97	5999	0.28288	0.0523421	0	-0.230538
	PMP34-GFP-UB	84.3386	91.8779	94.658	97.3137	92.0471																					3h Puro vs. 3h Puro + 5h DMEM					ns	0.3966				4.72	4583	0.102989	0.243	6660	0.00364865	44.78	54.17	6430	0.842457	0.696423	0	-0.146034
	PMP34-GFP-UBKo (-PMP34)	93.3721	98.9108	93.7428	92.5124	94.6345																					3h Puro vs. 3h Puro + 5h Rapa					*	0.0181				0	5914	0	1.6	4890	0.0327198	4.79	177.47	7740	2.29289	0.0618863	0	-2.23101
																											3h Puro + 5h DMEM vs. 3h Puro + 5h Rapa					ns	0.4345				10.94	2509	0.43603	0	9744	0	0.903	118.22	4866	2.42951	0.0185573	0	-2.41095
																																					0.226	2624	0.0086128	0	4694	0	21.48	15.08	4892	0.308258	0.439084	0.130826
Fig. 2b	PEROXISOME (PMP70) COUNT																																				1.16	4692	0.0247229	0.66	7386	0.00893582	0.99	57.49	3621	1.58768	0.0273405	0	-1.56034
	PMP70/Cell Volume				PMP70 DENSITY MEANS																																3.28	4304	0.0762082	10.77	10620	0.101412	25.32	126.6	5608	2.25749	0.451498	0	-1.80599
	PMP34-GFP	PMP34-GFP-UBKo					TRIAL 1	TRIAL 2	TRIAL 3																												3.14	3713	0.0845677	0	3145	0	32.67	115.34	5278	2.1853	0.618984	0	-1.56631
Trial 1	0.15	2.7			Pmp34-Ub		5.55093	3.37917	4.32																												2.31	4037	0.0572207	0.608	3326	0.0182802	88.26	103.65	5403	1.91838	1.63354	0	-0.284842
	1.41	3.94			Pmp34-GFP		10.2346	10.7769	9.36																												1.2	4500	0.0266667	0	3260	0	27.08	32.96	5460	0.603663	0.495971	0	-0.107692
	12.66	6.96																																			0	4736	0	0.261	2497	0.0104525	39.91	43.47	2290	1.89825	1.74279	0	-0.155459
	18.9	7.14																																			0	5040	0	11.65	3754	0.310336	16.43	24.61	1400	1.75786	1.17357	0	-0.584286
	14.64	6.74																																			1.41	5772	0.0244283	0.434	2247	0.0193146	30.59	66.1	5538	1.19357	0.552365	0	-0.641206
	14.85	8.75			PMP70 Signal Normalized to PMP34-GFP						Unpaired t-test																										0	4488	0	0.417	6899	0.00604435	6.24	27.39	7175	0.381742	0.0869686	0	-0.294774
	0.23	0.78					TRIAL 1	TRIAL 2	TRIAL 3					P																							2.33	8609	0.0270647	0	5639	0	1.75	27.88	5308	0.525245	0.0329691	0	-0.492276
	11.19	3.03			Pmp34-Ub		0.542372	0.313557	0.461538		PMP34-GFP vs. PMP34-GFP-UBKo			0.00111356																							0	6383	0	0	5322	0	5.11	43.72	6416	0.681421	0.0796446	0	-0.601777
	11.81	3.98			Pmp34-GFP		1	1	1																												6.91	10994	0.0628525	0	5720	0	1.81	93.6	7039	1.32973	0.0257139	0	-1.30402
	10.59	10.01																																			8.35	3467	0.240842	6.46	4533	0.14251	4.76	23.95	6164	0.388546	0.0772226	0	-0.311324
	1.58	9.9																																			7.45	3716	0.200484	1.49	6656	0.0223858	0.521	10.72	9308	0.11517	0.00559734	0	-0.109572
	2.52	0.76																																			2.14	8182	0.026155	7.38	9473	0.0779056	37.37	55.7	8721	0.638688	0.428506	0	-0.210182
	24.59	6.7																																			0	3724	0	2.88	9899	0.0290938	6.5	63.31	12450	0.508514	0.0522088	0	-0.456305
	5.51	7.63																																									25.72	37.25	5987	0.622181	0.429597	0	-0.192584
	7.6	5.03																																									43.33	41.44	7377	0.561746	0.587366	0.0256202
	2.28	2.17																																									29.44	77.48	8588	0.902189	0.342804	0	-0.559385
	9.63	0.17																																									22.32	55.16	5997	0.919793	0.372186	0	-0.547607
	1.94	4.4
	3	4.54
	20.68	2.54
	20.44	5.9																																		3H PURO	97.42	3440	2.83198	29.51	5618	0.525276	73.12	65.11	3975	1.63799	1.8395	0.201509
	0.31	0.8																																			75.52	3010	2.50897	8.61	3236	0.266069	97.21	62.65	3637	1.72257	2.67281	0.950234
	9.47	3.82																																			16.74	1231	1.35987	1.91	5502	0.0347146	85.71	129.01	11664	1.10605	0.734825	0	-0.371228
	20.06	3.95																																			15.963	11029	0.144737	32.04	4636	0.691113	32.04	45.06	5111	0.881628	0.626883	0	-0.254745
	4.76	18.12																																			1.27	4841	0.0262342	77.57	7772	0.99807	151.33	31.11	4171	0.745864	3.62815	2.88228
	3.73	14.81																																			56.08	3124	1.79513	62.87	7668	0.819901	126.72	50.19	7456	0.673149	1.69957	1.02642
	6.72	3.3																																			76.42	5741	1.33113	57.05	7360	0.775136	107.11	56.62	5549	1.02036	1.93026	0.909894
		6.84																																			105.09	5209	2.01747	15.86	4146	0.382537	14.83	101.86	4269	2.38604	0.347388	0	-2.03865
																																					70.67	4186	1.68825	24.96	5894	0.423482	122.65	68.31	6403	1.06684	1.91551	0.848665
Trial 2	4.63	1.24																																			9.64	1921	0.501822	19.32	5167	0.373911	54.81	45.37	6722	0.674948	0.815382	0.140434
	5.55	2.96																																			54.71	4604	1.18831	55.53	5009	1.1086	102.54	82.92	7499	1.10575	1.36738	0.261635
	6.01	0.59																																			33.49	3518	0.951961	31	6142	0.504722	8.04	49.03	5345	0.917306	0.150421	0	-0.766885
	7.75	6.4																																			83.18	5393	1.54237	37.08	3498	1.06003	74.23	53.58	7901	0.678142	0.939501	0.261359
	7.35	5.15																																			83.18	5524	1.50579	24.75	7200	0.34375	93.74	68.69	8845	0.776597	1.05981	0.283211
	9.05	1.01																																			77.25	7154	1.07982	22.67	5837	0.388384	40.92	29.54	6204	0.476144	0.659574	0.18343
	6.07	5.23																																			31.87	5755	0.553779	34.84	3667	0.950095	81.89	37.76	10771	0.350571	0.760282	0.409711
	21.29	6.08																																			46.49	6342	0.73305	8.28	3408	0.242958	55.72	16	5617	0.28485	0.991989	0.707139
	16.33	3.12																																			55.7	6386	0.87222	40.4	3758	1.07504	75.67	33.52	6944	0.482719	1.08972	0.606999
	23.94	2.31																																			80.26	3522	2.27882	14.4	4212	0.34188	71.8	44.43	4476	0.992627	1.60411	0.611483
	23.69	1.94																																			48.72	3531	1.37978	40.42	2971	1.36048	106.31	38.64	7731	0.499806	1.37511	0.875307
	12.54	1.3																																			9.93	3871	0.256523	5.66	3327	0.170123	62.61	34.13	5168	0.66041	1.21149	0.551084
	9.98	3.23																																			28.29	4283	0.660518	62.42	4163	1.4994	99.55	82	9446	0.868092	1.05389	0.185793
	16.11	1.4																																			39.04	7980	0.489223	37.34	7250	0.515034	104.73	67.17	10099	0.665115	1.03703	0.371918
	1.85	7.09																																			103.6	7929	1.3066	20.01	6015	0.332668	9.52	3.88	1695	0.228909	0.561652	0.332743
	6.18	6.37																																			93.42	7883	1.18508	38.97	3809	1.0231	137.88	110.03	8054	1.36615	1.71194	0.345791
	19.33	3.89																																			82.12	4390	1.87062	16.6	4153	0.399711	39.79	27.72	5112	0.542254	0.778365	0.236111
	12.05	2.23																																			16.99	4068	0.41765	35.31	4071	0.867354	26.76	5.18	3329	0.155602	0.803845	0.648243
	15.57	3.51																																			51.36	4319	1.18916	22.28	2808	0.793447	65.44	42.22	4204	1.00428	1.55661	0.552331
	12.3	8.09																																			87.03	5400	1.61167				58.9	52.45	5461	0.960447	1.07856	0.11811
	9.13	5.62																																			87.66	7580	1.15646				171.63	106.64	10506	1.01504	1.63364	0.618599
	17.1	3.9																																									57.59	44.15	7534	0.58601	0.764401	0.178391
	2.61	4.4
	9.45	3.13
	6.59	1.85
	9.52	1.53
	8.53	1.2
	1.27	0.46
		1.85																																		3H PURO+	32.51	3382	0.961266	0	8206	0	143.93	118.19	4094	2.88691	3.51563	0.628725
		4.31																																		5H DMEM	18.2	2459	0.740138	0	7095	0	80.59	75.88	2058	3.68707	3.91594	0.228863
																																					6.53	7960	0.0820352	2.62	9421	0.0278102	73.68	72.27	10028	0.720682	0.734743	0.0140606
Trial 3	5.95	0.635708																																			24.71	5724	0.431691	2.21	3450	0.064058	17.59	8.89	4410	0.201587	0.398866	0.197279
	6.56464	14.6224																																			20.41	4670	0.437045	0.747	2652	0.0281674	82.92	77.11	6463	1.1931	1.283	0.0898963
	9.81655	9.01314																																			47.22	6090	0.775369	1.93	4684	0.0412041	85.64	41.09	7320	0.561339	1.16995	0.608607
	7.80821	14.0916																																			41.25	4493	0.918095	2.4	3439	0.0697877	53.39	41.51	8357	0.496709	0.638866	0.142156
	11.1574	20.4357																																			51.17	7494	0.682813	1.88	6026	0.0311981	116.19	24.7	7782	0.317399	1.49306	1.17566
	7.56399	7.53859																																			7.35	10134	0.0725281	0	8256	0	50.66	43.44	5120	0.848437	0.989453	0.141016
	13.9004	0.500503																																			25.15	3374	0.745406	0.452	8927	0.00506329	91.53	53.96	5637	0.957247	1.62374	0.666489
	13.6379	5.32214																																			24.38	3511	0.694389	13.03	2879	0.452588	62.06	65.62	11179	0.586993	0.555148	0	-0.0318454
	9.49491	4.04766																																			14.49	2965	0.488702	0.521	3495	0.014907	71.7	48.14	5714	0.842492	1.25481	0.412321
	7.05746	4.19129																																			15.32	2993	0.511861	0	5766	0	101.5	34.28	4752	0.72138	2.13594	1.41456
	9.64106	5.05972																																			42.31	2089	2.02537	0	3148	0	4.03	6.43	6816	0.0943369	0.0591256	0	-0.0352113
	10.1366	3.35288																																			50.92	3801	1.33965	0	10622	0	33.19	23.24	4172	0.557047	0.795542	0.238495
	11.2086	0.851903																																			5.23	4839	0.10808	3.02	4831	0.0625129	42.67	36.05	2981	1.20933	1.4314	0.222073
	12.1055	3.31738																																			44.93	5588	0.804044	0	5154	0	50.5	34.32	3808	0.901261	1.32616	0.424895
	6.88826	3.44184																																			41.77	6105	0.684193	0.226	4249	0.0053189	52.05	31.54	5929	0.531962	0.877888	0.345927
	15.6511	2.54e-07																																			55.7	3387	1.64452	0.261	8558	0.00304978	48.42	51.88	5659	0.91677	0.855628	0	-0.0611415
	12.5926	1.92657																																			42.33	4639	0.912481	0.226	3610	0.00626039	21.14	15.19	2660	0.571053	0.794737	0.223684
	6.73192	5.30051																																			68.48	8297	0.825359	0	6971	0	107.62	54.54	8432	0.646822	1.27633	0.629507
	8.75818	4.1323																																			17.21	16092	0.106948	16.34	11605	0.140801	80.14	76.51	8191	0.934074	0.978391	0.0443169
	11.6356	2.82091																																			14.07	3264	0.431066	0.243	3862	0.00629208	86.46	62.2	4584	1.35689	1.88613	0.529232
	7.19773	6.01958																																			14.14	3365	0.420208	0	4094	0	69.33	65.64	5709	1.14976	1.2144	0.0646348
	13.1933	3.32866																																			13.36	6553	0.203876	0	5144	0	154.45	134.94	24582	0.548938	0.628305	0.079367
	5.9926	4.20364																																			3.63	4940	0.0734818	8.13	6280	0.129459	146.85	118.71	11580	1.02513	1.26813	0.243005
	11.3666	2.62634																																			18.72	7295	0.256614	0.643	5810	0.0110671	27.79	21.33	6104	0.349443	0.455275	0.105832
	10.0818	1.3274																																			9.1	5147	0.176802				83.02	77.6	9100	0.852747	0.912308	0.0595604
	9.98834	0.243469																																									44.46	22.4	9518	0.235344	0.467115	0.231771
	9.11031	1.76394																																									40.5	30.5	6297	0.484358	0.643163	0.158806
	6.507	1.94712																																									86.46	62.2	4584	1.35689	1.88613	0.529232
	11.0353	4.03565																																									69.33	65.64	5709	1.14976	1.2144	0.0646348
	9.70351	1.82536																																									154.45	134.94	24582	0.548938	0.628305	0.079367
	5.88261	2.67653																																									146.85	118.71	11580	1.02513	1.26813	0.243005
	6.88738	4.17121																																									27.79	21.33	6104	0.349443	0.455275	0.105832
	12.9856	2.54834																																									83.02	77.6	9100	0.852747	0.912308	0.0595604
	7.71e-05	3.47948																																									44.46	22.4	9518	0.235344	0.467115	0.231771
		0.291724																																									40.5	30.5	6297	0.484358	0.643163	0.158806
																																				3H PURO+	2.73	3410	0.0800587	0	6827	0	15.48	27.6	4195	0.657926	0.369011	0	-0.288915
																																				5H RAPA	7.21	2439	0.295613	0	5050	0	44.36	69.18	3955	1.74918	1.12162	0	-0.62756
																																					14.76	2131	0.692633	0	7523	0	54.41	48.11	2823	1.70422	1.92738	0.223167
																																					17.32	2942	0.588715	0	7908	0	28.9	50.98	3003	1.69764	0.962371	0	-0.735265
																																					9.34	6552	0.142552	0	2425	0	7.12	87.03	7822	1.11263	0.0910253	0	-1.02161
																																					60.94	5931	1.02748	7.07	7290	0.0969822	17.47	77.93	4974	1.56675	0.351226	0	-1.21552
																																					0.399	7030	0.00567568	0	8706	0	7.61	47.73	5596	0.852931	0.13599	0	-0.716941
																																					3.37	7633	0.0441504	4.26	7092	0.0600677	14.54	45.3	7937	0.570745	0.183193	0	-0.387552
																																					29.09	7300	0.398493	0.973	5678	0.0171363	18.84	68.55	6901	0.993334	0.273004	0	-0.72033
																																					23.29	4745	0.490832	7.82	10474	0.0746611	49.36	65.11	5983	1.08825	0.825004	0	-0.263246
																																					57.16	6065	0.942457	0	8499	0	64.04	144	6979	2.06333	0.91761	0	-1.14572
																																					15.82	6464	0.24474	0	7641	0	51.77	46.82	8489	0.551537	0.609848	0.0583108
																																					23.59	5463	0.431814	0.452	6069	0.00744768	120.78	157.34	9965	1.57893	1.21204	0	-0.366884
																																					9.41	5577	0.168729	1.15	6082	0.0189083	30.72	99.8	10414	0.958325	0.294988	0	-0.663338
																																					42	5587	0.751745	0	7612	0	6.41	94.47	5925	1.59443	0.108186	0	-1.48624
																																					0.452	1808	0.025	0	5422	0	31.91	14.1	5870	0.240204	0.543612	0.303407
																																					2.24	3863	0.057986	0	8449	0	26	48.86	6708	0.728384	0.387597	0	-0.340787
																																					0.556	3853	0.0144303	1.08	10911	0.00989827	2.31	5.59	2396	0.233306	0.0964107	0	-0.136895
																																					1.18	8456	0.0139546	0.747	9964	0.00749699	18.79	88.86	5582	1.5919	0.336618	0	-1.25528
																																					9.08	5259	0.172656	3.93	8548	0.0459757	19.61	111.09	5585	1.98908	0.351119	0	-1.63796
																																					1.96	4290	0.0456876	0	6137	0	29.14	9.59	4688	0.204565	0.621587	0.417022
																																					1.15	9133	0.0125917	0	3151	0	7.43	42.48	3706	1.14625	0.200486	0	-0.945764
																																					0.573	4823	0.0118806	0	3804	0	31.77	25.79	5069	0.508779	0.626751	0.117972
																																					0.955	6191	0.0154256	0	6545	0	10.14	74.77	7586	0.985631	0.133667	0	-0.851964
																																					1.53	3876	0.0394737	0.643	5316	0.0120956	22.87	31.92	5508	0.579521	0.415214	0	-0.164306
																																					1.15	3981	0.0288872	8.39	4409	0.190293	0.782	85.03	12463	0.682259	0.00627457	0	-0.675985
																																					3.23	3970	0.0813602	0.399	8746	0.00456209	12.38	92.9	8669	1.07163	0.142808	0	-0.928827
																																					15.58	7113	0.219036				7.03	63.53	3866	1.6433	0.181842	0	-1.46146
																																					11.78	6912	0.170428				10.06	59.29	5886	1.00731	0.170914	0	-0.836391
																																											13.36	41.28	5724	0.721174	0.233403	0	-0.487771
																																											5.35	36.06	4596	0.784595	0.116406	0	-0.66819
																																											10.8	29.21	4022	0.726256	0.268523	0	-0.457732
																																											7.02	52	4397	1.18262	0.159654	0	-1.02297
[truncated: 39 more columns]

## Sheet: Fig. 3
																																						EXTENDED DATA
	Fig. 3a																							Fig. 3f	Mean CVa Intensity/Cell Volume					Fig. 3g	Mean CVa Intensity/Cell Volume								Fig. 3b-e
																										Trial 1	Trial 2	Trial 3				Trial 1	Trial 2	Trial 3					TRIAL ONE
																									MOCK	5.54	3.32	2.59229			siCONTROL	8.51836	11.56	7.52877											Relative to Loading
																									siCONTROL	7.73	2.82	2.35718			siATG12	21.5343	34.8	18.3261							Mfn2	Hsp60	CVa	GAPDH	Mfn2	Hsp60	CVa
																									siATG12	23.82	14.6	10.2778			siPEX13	18.23	36.67	15.1211					DMSO	MOCK	25160.7	19766.6	25058.7	24578.5	1.02369	0.804221	1.01954
																									siPEX13	13.75	9.46	6.5493			siNBR1+CTRL	8.17285	11.51	4.47157						si62	22206.4	19509.1	22750.8	20799.2	1.06766	0.937973	1.09383
																									siPEX1	10.64	8.15	6.04527			siNBR1+ATG12	19.5479	25.84	12.2634						si29	21906.7	21173.1	21296.4	16978.3	1.29028	1.24707	1.25433
																									siPEX14	3.41	3.95	3.90704			siNBR1+PEX13	9.92741	12.82	3.93338						si39	25462.6	25574.2	24248.9	22761.9	1.11865	1.12355	1.06533
																																								si100	22935.3	25678.9	25759.3	23016	0.99649	1.1157	1.11919
																									Relative to Mock condition						Relative to Mock condition									si42	22814.6	22131.2	20882.1	24202.7	0.942649	0.914412	0.862801
																										Trial 1	Trial 2	Trial 3				Trial 1	Trial 2	Trial 3					OA	MOCK	7570.84	15819.8	14362.5	23385.2	0.323745	0.676487	0.61417
																									MOCK	1	1	1			siCONTROL	1	1	1						si62	10739.3	18493.8	16003.3	23380.3	0.459332	0.790998	0.684478
																									siCONTROL	1.39531	0.849398	0.909304			siATG12	2.52798	3.01038	2.43415						si29	8850.84	21311.3	17386	18582	0.476312	1.14688	0.935634
																									siATG12	4.29964	4.39759	3.96476			siPEX13	2.14008	3.17215	2.00844						si39	11362.2	23975.5	18870.5	21050.1	0.53977	1.13897	0.896457
																									siPEX13	2.48195	2.8494	2.52646			siNBR1+CTRL	1	1	1						si100	9915.79	22386.2	17682.8	18371.8	0.539729	1.21851	0.962497
																									siPEX1	1.92058	2.45482	2.33202			siNBR1+ATG12	2.39181	2.245	2.74253						si42	10061.9	13034.5	15469	14954.1	0.672854	0.871638	1.03443
																									siPEX14	0.615523	1.18976	1.50718			siNBR1+PEX13	1.21468	1.11381	0.879642					OAB	MOCK	10343.6	13284.3	23117.7	16696.6	0.619506	0.795629	1.38458
																									Ordinary one-way ANOVA						Ordinary one-way ANOVA									Percentage Loss Quantification:
																											P						P								Mfn2							Hsp60
																									MOCK vs. siCTRL		0.9994				MOCK vs. siCTRL		0.9994								DMSO	8h OA	8hOAB					DMSO	8h OA
																									MOCK vs. siATG12		<0.0001				MOCK vs. siATG12		<0.0001							MOCK	1.02369	0.323745	0.619506				MOCK	0.804221	0.676487
																									MOCK vs. siPEX1		<0.0001				MOCK vs. siPEX1		<0.0001							siCTRL	1.06766	0.459332					siCTRL	0.937973	0.790998
																									MOCK vs. siPEX13		0.0007				MOCK vs. siPEX13		0.0007							siATG12	1.29028	0.476312					siATG12	1.24707	1.14688
																									MOCK vs. siPEX14		0.9849				MOCK vs. siPEX14		0.9849							siPEX1	1.11865	0.53977					siPEX1	1.12355	1.13897
																																								siPEX13	0.99649	0.539729					siPEX13	1.1157	1.21851
																																								siPEX14	0.942649	0.672854					siPEX14	0.914412	0.871638
																																									Mfn2 Loss							Hsp60 Loss
																								Fig. 3i			Trial 1	Trial 2	Trial 3	Trial 4			Trial 1	Trial 2	Trial 3	Trial 4					8h OA	8h OAB						8h OA	8h OAB
																											OA	OA	OA	OA			OA + Rapa	OA + Rapa	OA + Rapa	OA + Rapa				MOCK	68.3747	39.483					MOCK	15.883	1.0684
																										Mock	3.72482	7.08574	5.0506	2.2		Mock	12.5292	21.4462	6.24194	4.57044				siCTRL	56.9775						siCTRL	15.6694
																										siControl	3.64354	4.62478	3.58822	4		siControl	12.8883	14.279	5.36695	12.5019				siATG12	63.0845						siATG12	8.03444
																										siAtg12	15.3594	30.4374	25.5563	26.1		siAtg12	20.608	22.2568	24.7281	13.9479				siPEX1	51.7481						siPEX1	-1.37256
																										siPex13	13.7479	23.0014	19.9402	9.8		siPex13	7.2142	3.51012	10.0039	3.35694				siPEX13	45.837						siPEX13	-9.21514
																										siPex14	N/A coverslip upside down	5.61534	4.29522	7.1		siPex14	10.7642	11.9465	5.34074	5.06407				siPEX14	28.6209						siPEX14	4.67773
																										siPex1	13.9789	18.5116	16.5519	7.5		siPex1	N/A coverslip upside down	7.48365	3.02165	2.19322
																																							TRIAL TWO
																										Averaged Trials				Unpaired t-test OA vs. OA + Rapa														Relative to Loading
																											OA	OAR				P									Mfn2	CVa	GAPDH	Mfn2	CVa
																										Mock	4.51529	11.1969		Mock		0.142504							DMSO	MOCK	21873.7	27041.6	28911.4	0.756575	0.935324
																										siControl	3.96414	11.259		siControl		0.0110908								si62	19032.1	21121.5	24255	0.784668	0.870812
																										siAtg12	24.3633	20.3852		siAtg12		0.351592								si29	27937	24721	27353.8	1.02132	0.903752
																										siPex13	16.6224	6.0213		siPex13		0.0201901								si39	22483.5	24364.1	20745	1.08381	1.17446
																										siPex14	5.67019	8.27887		siPex14		0.294338								si100	26772.7	22683.2	24755.8	1.08147	0.916277
																										siPex1	14.1356	4.23284		siPex1		0.0256588								si42	20076.4	20789.8	23844.6	0.841967	0.871889
																																							OA	MOCK	7172.26	15998.4	26392.3	0.271756	0.606177
																																								si62	7723.26	15356.1	24090.4	0.320595	0.637436
																																								si29	9465.91	20819.6	20597.5	0.459566	1.01078
	Fig. 3b,d,e	Percentage Loss Densitometry Quantification																																						si39	6298.96	18508.1	15919.1	0.395686	1.16263
																																								si100	7779.26	17913.7	19026.8	0.408857	0.941495				blot messed up could not image HSP60
																																								si42	9353.38	14652.8	22329.5	0.418879	0.656209
				MFN2								P Values																											OAB	MOCK	11147.8	26185.5	25378.5	0.43926	1.0318
				Trial 1	Trial 2	Trial 3	Trial 4	Trial 5		AVG	St-Dev	TTEST MOCK
		DMSO	MOCK	68.3747	64.0808	77.4528	64.7515	38.7267		62.6773	12.8894																													Percentage Loss Quantification:
			siCTRL	56.9775	59.1426	83.3455	75.7309	14.0383		57.8469	24.0485	0.732439	ns																												Mfn2					CVa
			siATG12	63.0845	55.0028	82.8729	75.5801	11.3899		57.5861	25.0368	0.727018	ns																												DMSO	8h OA	8hOAB			DMSO	8h OA	8hOAB
			siPEX1	51.7481	63.4911	71.1447	69.3709	33.7627		57.9035	13.8472	0.62738	ns																											MOCK	0.756575	0.271756	0.43926		MOCK	0.935324	0.606177	1.0318
			siPEX13	45.837	62.1943	63.526	69.8336	56.7578		59.6297	8.05436	0.698903	ns																											siCTRL	0.784668	0.320595			siCTRL	0.870812	0.637436
			siPEX14	28.6209	50.25	86.9589	67.1821	36.6587		53.9341	21.0662	0.499022	ns																											siATG12	1.02132	0.459566			siATG12	0.903752	1.01078
		OAB	MOCK	39.483	41.941	73.8653	65.9028	40.6358		52.3656	14.5445	0.319579	ns																											siPEX1	1.08381	0.395686			siPEX1	1.17446	1.16263
																																								siPEX13	1.08147	0.408857			siPEX13	0.916277	0.941495
				HSP60																																				siPEX14	0.841967	0.418879			siPEX14	0.871889	0.656209
				Trial 1	Trial 2 N/A	Trial 3	Trial 4	Trial 5		AVG	St-Dev	TTEST MOCK
		DMSO	MOCK	15.883		29.5211	23.295	21.0913		22.4476	4.89099																														Mfn2 Loss					CVa loss
			siCTRL	15.6694		27.3973	8.90432	-6.14511		11.4565	12.1263	0.195658	ns																												8h OA	8h OAB				8h OA	8h OAB
			siATG12	8.03444		20.6133	-18.9315	-21.4177		-2.92537	17.835	0.0550405	*																											MOCK	64.0808	41.941			MOCK	35.1907	-10.3146
			siPEX1	3.22482		15.5856	-18.4929	-29.9147		-7.39929	17.8269	0.0313053	*																											siCTRL	59.1426				siCTRL	26.7997
			siPEX13	-9.21514		10.0388	-19.0341	19.3996		0.297321	15.1986	0.0530831	*																											siATG12	55.0028				siATG12	-11.8431
			siPEX14	4.67773		60.0939	34.9302	8.5902		27.073	22.3343	0.73801	ns																											siPEX1	63.4911				siPEX1	1.00666
		OAB	MOCK	1.0684		22.1277	10.2486	0.969125		8.60345	8.66993	0.0526548	*																											siPEX13	62.1943				siPEX13	-2.7522
																																								siPEX14	50.25				siPEX14	24.7371
				CVa
				Trial 1	Trial 2	Trial 3	Trial 4	Trial 5		AVG	St-Dev	TTEST MOCK																											TRIAL THREE
		DMSO	MOCK	39.7598	35.1907	22.3636	34.3643	28.4141		32.0185	6.02831																																		Relative to Loading
			siCTRL	37.4237	26.7997	41.5634	15.914	12.549		26.85	11.4228	0.446629	ns																												Mfn2	Hsp60	CVa	GAPDH	Mfn2	Hsp60	CVa
			siATG12	25.4078	-11.8431	26.7212	-22.2831	0.813927		3.76333	19.6277	0.0249726	*																										DMSO	MOCK	19877.9	27905.6	21532.8	16282.2	1.22084	1.71388	1.32248
			siPEX1	15.8516	1.00666	18.8919	-25.7763	9.53293		3.90136	16.0523	0.0111952	**																											si62	18990.4	23688.1	19434	12801.7	1.48343	1.85039	1.51808
			siPEX13	14.0006	-2.7522	13.3784	1.90349	40.9978		13.5056	15.1987	0.0533473	*																											si29	16920.7	19067.7	18789.5	10530.5	1.60683	1.81071	1.7843
			siPEX14	-19.8922	24.7371	57.6641	19.2861	32.3661		22.8322	25.0828	0.496586	ns																											si39	13825.7	20101.8	17703.8	11571.1	1.19484	1.73724	1.53
		OAB	MOCK	-35.8046	-10.3146	-53.8033	0.239591	24.3575		-15.0651	27.3559	0.00990753	**																											si100	11751.9	19305	18131.3	13369.9	0.878985	1.44392	1.35613
																																								si42	15906.3	19221.3	17663.1	10025	1.58666	1.91733	1.76191
																																							OA	MOCK	3753.55	16471.4	14000.5	13636.1	0.275265	1.20792	1.02672
																																								si62	3363.72	18291	12078.1	13615.1	0.247058	1.34343	0.887114
																																								si29	3051.72	15940	14499	11089	0.275203	1.43746	1.30751
																																								si39	3805.96	16188.4	13698.8	11039	0.344775	1.46648	1.24095
																																								si100	3708.96	15027.5	13589.9	11568.8	0.320601	1.29897	1.1747
																																								si42	3804.38	14067.7	13714.4	18386	0.206917	0.765131	0.745918
																																							OAB	MOCK	4275.2	25891	25988.6	19399.3	0.22038	1.33464	1.33967
																																								Percentage Loss Quantification:
																																									Mfn2							Hsp60
																																									DMSO	8h OA	8hOAB					DMSO	8h OA
																																								MOCK	1.22084	0.275265	0.22038				MOCK	1.71388	1.20792
																																								siCTRL	1.48343	0.247058					siCTRL	1.85039	1.34343
																																								siATG12	1.60683	0.275203					siATG12	1.81071	1.43746
																																								siPEX1	1.19484	0.344775					siPEX1	1.73724	1.46648
																																								siPEX13	0.878985	0.320601					siPEX13	1.44392	1.29897
																																								siPEX14	1.58666	0.206917					siPEX14	1.91733	0.765131
																																									Mfn2 Loss							Hsp60 Loss
																																									8h OA	8h OAB						8h OA	8h OAB
																																								MOCK	77.4528	81.9485					MOCK	29.5211	22.1277
																																								siCTRL	83.3455						siCTRL	27.3973
																																								siATG12	82.8729						siATG12	20.6133
																																								siPEX1	71.1447						siPEX1	15.5856
																																								siPEX13	63.526						siPEX13	10.0388
																																								siPEX14	86.9589						siPEX14	60.0939
																																							TRIAL FOUR
																																													Relative to Loading
																																									Mfn2	Hsp60	CVa	GAPDH	Mfn2	Hsp60	CVa
																																							DMSO	MOCK	21626	24530.8	24295.4	15803.7	1.36841	1.55222	1.53733
																																								si62	18305.4	23660.4	20780.4	15338.3	1.19345	1.54257	1.35481
																																								si29	22915.6	23704.2	21371.8	22436.2	1.02137	1.05652	0.952558
																																								si39	22626.1	25252.9	20899.2	19894.5	1.1373	1.26934	1.0505
																																								si100	17646.5	20148.8	20873.4	18923.3	0.932532	1.06477	1.10305
																																								si42	18548.2	25986.9	22460.5	18256.7	1.01597	1.42342	1.23026
																																							OA	MOCK	9546.2	23564.1	19970.1	19791.3	0.482345	1.19063	1.00904
																																								si62	4753.43	23061.8	18696.1	16411.5	0.289639	1.40522	1.1392
																																								si29	3942.55	19862.1	18412.4	15807.1	0.249417	1.25653	1.16482
																																								si39	4908.38	21193.3	18617.5	14090.5	0.348345	1.50408	1.32128
																																								si100	4476.67	20169.4	17219.4	15913.5	0.281312	1.26743	1.08206
																																								si42	5220.62	14502.5	15548.1	15657.8	0.33342	0.926216	0.992993
																																							OAB	MOCK	7963.74	23778	26176.1	17067.9	0.466591	1.39314	1.53364
																																									Mfn2							Hsp60
																																									DMSO	8h OA	8hOAB					DMSO	8h OA
																																								MOCK	1.36841	0.482345	0.466591				MOCK	1.55222	1.19063
																																								siCTRL	1.19345	0.289639					siCTRL	1.54257	1.40522
																																								siATG12	1.02137	0.249417					siATG12	1.05652	1.25653
																																								siPEX1	1.1373	0.348345					siPEX1	1.26934	1.50408
																																								siPEX13	0.932532	0.281312					siPEX13	1.06477	1.26743
																																								siPEX14	1.01597	0.33342					siPEX14	1.42342	0.926216
																																									Mfn2 Loss							Hsp60 Loss
																																									8h OA	8h OAB						8h OA	8h OAB
																																								MOCK	64.7515	65.9028					MOCK	23.295	10.2486
																																								siCTRL	75.7309						siCTRL	8.90432
																																								siATG12	75.5801						siATG12	-18.9315
																																								siPEX1	69.3709						siPEX1	-18.4929
																																								siPEX13	69.8336						siPEX13	-19.0341
																																								siPEX14	67.1821						siPEX14	34.9302
																																							TRIAL FIVE
																																													Relative to Loading
																																									Mfn2	Hsp60	CVa	GAPDH	Mfn2	Hsp60	CVa
																																							DMSO	MOCK	16461.9	23469	20571	19419.6	0.847692	1.20852	1.05929
																																								si62	16257.4	24439.8	20866.8	25200.8	0.645114	0.969803	0.828021
																																								si29	13462.7	19200.8	20277.8	20735.5	0.649256	0.925987	0.977926
																																								si39	19795.1	18754.7	23469.4	20375.5	0.971512	0.92045	1.15184
																																								si100	17801.7	18694.5	20861.7	14498.4	1.22784	1.28942	1.4389
																																								si42	16884.3	19047.9	17780.8	16981	0.994305	1.12172	1.0471
																																							OA	MOCK	9350.96	17168.3	13651.8	18003.1	0.519409	0.953629	0.758303
																																								si62	10199.7	18933.4	13318.4	18392.7	0.554551	1.0294	0.724113
																																								si29	9714.25	18984.4	16378.3	16885.4	0.575306	1.12431	0.969967
																																								si39	10383.5	19295.4	16814.3	16136	0.643503	1.1958	1.04204
																																								si100	10070.1	19711.4	16102.1	18966.4	0.530944	1.03928	0.84898
																																								si42	11494.4	18713.5	12925.1	18250.7	0.629806	1.02536	0.708198
																																							OAB	MOCK	9346.74	22382.6	14256.9	18701.9	0.499776	1.19681	0.762323
																																									Mfn2							Hsp60
																																									DMSO	8h OA	8hOAB					DMSO	8h OA
																																								MOCK	0.847692	0.519409	0.499776				MOCK	1.20852	0.953629
																																								siCTRL	0.645114	0.554551					siCTRL	0.969803	1.0294
																																								siATG12	0.649256	0.575306					siATG12	0.925987	1.12431
																																								siPEX1	0.971512	0.643503					siPEX1	0.92045	1.1958
																																								siPEX13	1.22784	0.530944					siPEX13	1.28942	1.03928
																																								siPEX14	0.994305	0.629806					siPEX14	1.12172	1.02536
																																									Mfn2 Loss							Hsp60 Loss
																																									8h OA	8h OAB						8h OA	8h OAB
																																								MOCK	38.7267	41.0428					MOCK	21.0913	0.969125
																																								siCTRL	14.0383						siCTRL	-6.14511
																																								siATG12	11.3899						siATG12	-21.4177
																																								siPEX1	33.7627						siPEX1	-29.9147
																																								siPEX13	56.7578						siPEX13	19.3996
																																								siPEX14	36.6587						siPEX14	8.5902
																																							Optimization_01
																																													Relative to Loading
																																									Mfn2	Hsp60	CVa	GAPDH	Mfn2	Hsp60	CVa
																																								si 62DMSO	22691.7	20802	20635.6	18652.5	1.21655	1.11524	1.10632
																																								si62 6h OA	4364.84	14585.5	13660.4	19326.3	0.22585	0.754701	0.70683
																																								si62 8h OA	7450.67	13708	9969.84	19343.3	0.385182	0.708669	0.515417
																																								si62 8h OAB	6836.67	18390.7	15130.7	17618.8	0.388032	1.04381	0.858778
																																									Mfn2								Hsp60
																																									DMSO	6h OA	8h OA	8h OAB					DMSO
																																									1.21655	0.22585	0.385182	0.388032					1.11524
																																								Mfn2 Loss								Hsp60 Loss
																																									6h OA	8h OA	8h OAB						6h OA
																																									81.4352	68.3382	68.1039						32.3284
[truncated: 155 more columns]

## Sheet: Fig. 4
Fig. 4a																													Fig. 4i	Manders Coefficient individual data points from 3 independent experiments:
																															DMSO
																														CONTROL	0.203	0.365	0.37	0.24	0.29	0.257	0.447	0.116	0.209	0.175	0.16	0.319	0.444	0.534	0.31	0.321	0.472	0.39	0.394
																														PEX3-R53Ter	0.168	0.195	0.262	0.262	0.239	0.434	0.138	0.16	0.142	0.121	0.13	0.315	0.146	0.0962	0.0623	0.0845	0.163	0.144	0.0566
																														Manders Coefficient means:
																															DMSO			DFP
																STATS															Trial 1	Trial 2	Trial 3	Trial 1	Trial 2	Trial 3
																Two-Way ANOVA: Figure 4b-e														CONTROL	0.301448	0.2316	0.263026	0.217767	0.280677	0.360088
																Cell	Treatment Comparison		P values											PEX3-R53Ter	0.180769	0.174833	0.1248	0.20181	0.290167	0.265326
																			4b: ATG13	4c: LC3	4d: PMP70	4e: MFN2	4e: CVa	4e: HSP60
																CONTROL	DMSO vs. CCCP		0.3364	0.9894	0.866	0.204	0.984	0.1604						Two-Way ANOVA		P Value
																CONTROL	DMSO vs. DFP		0.0336	0.0215	0.002	<0.0001	0.8395	0.0918						CONTROL DMSO vs. DFP		0.6119
																PEX3	DMSO vs. CCCP		0.883	0.9969		0.3082	0.2925	0.1422						PEX3-R53ter DMSO vs. DFP		0.0474
																PEX3	DMSO vs. DFP		0.0102	<0.0001		<0.0001	0.2225	<0.0001
																Fig. 4f: Unpaired t-test (CTRL vs. PEX3)				Fig. 4g: Unpaired t-test (CTRL vs. PEX3)
																Protein	P Value			Protein	P Value								Fig. 4j
																MFN2	0.0894			MFN2	0.0017								Mitophagy scoring -
																CVa	0.3067			CVa	0.3867								Mild	0 Mito still mostly reticular/tubular; some co-localization with LAMP1A
																HSP60	0.0695			HSP60	0.0019								Moderate	1 Mito are mostly fragmented, mix of tubular pieces and round punctate structure, may have a clump of perinuclear mito, increased co-localization with LAMP1A
																													Severe	2 Mito are almost completely collapsed and appear as round puncta, may be perinuclear, almost completely co-localized with LAMP1
																															Mito Score			FRACTION OF A WHOLE
																													TRIAL	Cell #	CONTROL	PEX3-R53ter			MILD (0)			MODERATE (1)			SEVERE (2)
																													1	1	1	1			Trial 1	Trial 2	Trial 3	Trial 1	Trial 2	Trial 3	Trial 1	Trial 2	Trial 3
																													1	2	2	2		CONTROL	0.14	0.17	0.14	0.5	0.41	0.57	0.36	0.41	0.29
																													1	3	1	1		PEX3-R52Ter	0.28	0.1	0	0.41	0.14	0.2	0.31	0.76	0.8
																													1	4	2	1
																													1	5	0	0
																													1	6	0	2
Fig. 4b-g																													1	7	1	1
																													1	8	2	2
Trial 1												Relative to DMSO							% Loss from DMSO										1	9	1	0
						Normalized to Vinculin																							1	10	2	1
		MFN2	HSP60	CVa	VINCULIN	MFN2	HSP60	CVa	PMP70	PMP70/VINC			MFN2	HSP60	CVa	PMP70			MFN2	HSP60	CVa	PMP70							1	11	1	0
	CTRL DMSO	14273.6	15427.3	13677.1	16882	0.845492	0.913831	0.810156	27385.8	1.62219		CTRL DMSO	1	1	1	1		CTRL CCCP	9.13677	-0.852716	11.0072	-13.1927							1	12	1	1
	CTRL CCCP	13368.2	15904.5	12593.7	17255.8	0.774708	0.92169	0.729823	32246.3	1.86872		CTRL CCCP	0.916281	1.0086	0.900842	1.15198		CTRL DFP	54.396	12.663	21.835	61.6274							1	13	1	1
	CTRL DFP	6578.38	13616.7	10804.1	17061.1	0.385578	0.798113	0.633259	10620.1	0.622476		CTRL DFP	0.45604	0.87337	0.78165	0.383726													1	14	2	0
	PEX3 DMSO	8610.2	18993.2	15705.6	13279.5	0.648383	1.43027	1.1827				PEX3 DMSO	1	1	1			PEX3 CCCP	33.5832	10.2671	8.0206								1	15	1	0
	PEX3 CCCP	7284.08	19465.5	16430.9	15007	0.485378	1.29709	1.09488				PEX3 CCCP	0.748597	0.906889	0.925749			PEX3 DFP	67.9754	53.0385	22.4252								1	16	2	1
	PEX3 DFP	3730.5	12067.3	16483.3	17966	0.207642	0.671674	0.917474				PEX3 DFP	0.320246	0.469615	0.775748														1	17	2	1
																													1	18	2	1
																													1	19	2	1
Trial 2																													1	20	1	1
						Normalized to Vinculin																							1	21	1	1
		MFN2	HSP60	CVa	VINCULIN	MFN2	HSP60	CVa	PMP70	PMP70/VINC			MFN2	HSP60	CVa	PMP70			MFN2	HSP60	CVa	PMP70							1	22	2	0
	CTRL DMSO	14550.6	17913.3	18191.2	14050	1.03563	1.27497	1.29475	15354.9	1.09288		CTRL DMSO	1	1	1	1		CTRL CCCP	18.593	12.4809	25.4856	16.2313							1	23	1	1
	CTRL CCCP	13428.3	17430	15866	15377.1	0.873264	1.1335	1.03179	14458.5	0.940263		CTRL CCCP	0.84322	0.88904	0.796904	0.860354		CTRL DFP	60.3796	18.318	20.6555	79.8362							1	24	1	1
	CTRL DFP	4972.55	12620.7	12449.7	12118.7	0.410321	1.04142	1.02731	2670.55	0.220366		CTRL DFP	0.396204	0.81682	0.793445	0.201638													1	25	2	1
	PEX3 DMSO	9875.55	18060.3	13486.4	12235.5	0.807119	1.47605	1.10223	0	0		PEX3 DMSO	1	1	1			PEX3 CCCP	9.07298	19.4509	5.93885								1	26	2	2
	PEX3 CCCP	10251.7	17119.3	14414.3	13854	0.739981	1.23569	1.04044	0	0		PEX3 CCCP	0.916817	0.837164	0.943941			PEX3 DFP	75.7399	43.787	9.11442								1	27	1	1
	PEX3 DFP	2432.43	10307.3	12444.5	12422.5	0.195808	0.829731	1.00177	0	0		PEX3 DFP	0.242601	0.56213	0.908856														1	28	1	1
																													1	29	1	1
																													1	30	1	1
Trial 3																													1	31	0	0
						Normalized to Vinculin																							1	32	1	0
		MFN2	HSP60	CVa	VINCULIN	MFN2	HSP60	CVa	PMP70	PMP70/VINC			MFN2	HSP60	CVa	PMP70			MFN2	HSP60	CVa	PMP70							1	33	2	0
	CTRL DMSO	22863	19810.4	22829.4	21105	1.0833	0.93866	1.08171	20424.2	0.967741		CTRL DMSO	1	1	1	1		CTRL CCCP	-11.792	-28.2511	-12.162	-7.3388							1	34	0	0
	CTRL CCCP	22716.1	24198.4	22778.3	18496.7	1.22812	1.30826	1.23148	19317.7	1.04439		CTRL CCCP	1.13368	1.39375	1.13846	1.0792		CTRL DFP	50.7768	19.5873	-16.3867	22.82							1	35	1	1
	CTRL DFP	7758.86	10982.8	18318.6	14550.6	0.533234	0.754801	1.25896	10867.9	0.746903		CTRL DFP	0.492232	0.804127	1.16387	0.7718													1	36	0	1
	PEX3 DMSO	15755	22006.5	22485.3	14996.3	1.05059	1.46747	1.49939		0		PEX3 DMSO	1	1	1			PEX3 CCCP	5.21834	20.3789	25.464								2	37	0	2
	PEX3 CCCP	17643.3	21540.4	21117	17670	0.998489	1.21904	1.19508		0		PEX3 CCCP	0.950405	0.83071	0.797041			PEX3 DFP	78.1195	30.4406	8.10904								2	38	1	2
	PEX3 DFP	3096.67	13750.8	18560.6	13471.1	0.229875	1.02076	1.37781		0		PEX3 DFP	0.218805	0.695594	0.91891														2	39	2	2
																													2	40	1	2
																													2	41	2	1
Trial 4																													2	42	1	2
						Normalized to Vinculin																							2	43	2	2
		MFN2	HSP60	CVa	VINCULIN	MFN2	HSP60	CVa	PMP70	PMP70/VINC			MFN2	HSP60	CVa	PMP70			MFN2	HSP60	CVa	PMP70							2	44	2	2
	CTRL DMSO	24421.9	18296.3	18554.7	21943.3	1.11295	0.833798	0.845574	24062.2	1.09656		CTRL DMSO	1	1	1	1		CTRL CCCP	13.1283	-18.8865	-18.1421	-3.13694							2	45	1	2
	CTRL CCCP	19688.7	20572.2	20673	20013	0.983798	1.02794	1.03298	22656.2	1.13208		CTRL CCCP	0.883952	1.23284	1.22163	1.03239		CTRL DFP	59.0251	10.4974	6.0523	87.5919							2	46	0	0
	CTRL DFP	10414.5	17042.7	18141.8	22837.1	0.456032	0.746271	0.794398	3107.3	0.136063		CTRL DFP	0.409749	0.895026	0.939477	0.124081													2	47	1	2
	PEX3 DMSO	12564	17449.3	17344.7	18000.7	0.69797	0.969367	0.963557				PEX3 DMSO	1	1	1			PEX3 CCCP	-17.375	13.0572	31.4448								2	48	2	2
	PEX3 CCCP	19388.1	19678.9	16824.6	22951.4	0.844744	0.857413	0.73305				PEX3 CCCP	1.21029	0.884508	0.760775			PEX3 DFP	82.2201	51.3032	31.9837								2	49	1	2
	PEX3 DFP	2438.79	9276.76	12879.5	19652	0.124099	0.472051	0.655376				PEX3 DFP	0.177799	0.486968	0.680163														2	50	1	2
																													2	51	2	2
																													2	52	1	2
																													2	53	1	2
Autophagy Markers																													2	54	0	2
													Relative to DMSO																2	55	2	0
Trial 1		ATG13	LC3-I	LC3-II	VINCULIN	ATG13/VINC	LC3-II/LC3-I						ATG13	LC3-I/LC3-III															2	56	0	0
	CTRL DMSO	21243.2	12774.3	26560.3	21804.2	0.974274	2.07919					CTRL DMSO	1	1															2	57	0	1
	CTRL CCCP	25963.9	15982.2	27117.3	21509.6	1.20708	1.69672					CTRL CCCP	1.23896	0.816049															2	58	1	2
	CTRL DFP	10647.4	2140.61	28935.2	22446.7	0.474343	13.5173					CTRL DFP	0.486868	6.50121															2	59	2	2
	PEX3 DMSO	11865.3	15685.3	13151.1	20794.8	0.57059	0.838432					PEX3 DMSO	1	1															2	60	1	1
	PEX3 CCCP	14093.6	21033	17305.2	18078.6	0.779574	0.822763					PEX3 CCCP	1.36626	0.981311															2	61	1	2
	PEX3 DFP	4501.05	3580.61	34598.5	15424	0.291822	9.66274					PEX3 DFP	0.51144	11.5248															2	62	2	2
																													2	63	2	2
																													2	64	2	1
																													2	65	2	2
Trial 2		ATG13	LC3-I	LC3-II	VINCULIN	ATG13/VINC	LC3-II/LC3-I						ATG13	LC3-I/LC3-III															3	66	1	2
	CTRL DMSO	24426.1	7109.5	21501.9	20043.4	1.21866	3.02439					CTRL DMSO	1	1															3	67	2	2
	CTRL CCCP	21373.5	7880.13	20332.8	18992.2	1.12539	2.58027					CTRL CCCP	0.923463	0.853152															3	68	2	2
	CTRL DFP	7643.45	887.154	18874	14668.5	0.52108	21.2748					CTRL DFP	0.427584	7.0344															3	69	1	2
	PEX3 DMSO	12276.6	13900.4	15206.5	14920.2	0.822817	1.09396					PEX3 DMSO	1	1															3	70	1	2
	PEX3 CCCP	10136.4	16754.4	15835.1	12892.9	0.786201	0.945127					PEX3 CCCP	0.9555	0.863952															3	71	0	2
	PEX3 DFP	2719.45	1339.15	24327.8	10326.3	0.263352	18.1665					PEX3 DFP	0.320061	16.6062															3	72	0	2
																													3	73	0	2
																													3	74	1	2
																													3	75	1	2
Trial 3		ATG13	LC3-I	LC3-II	VINCULIN	ATG13/VINC	LC3-II/LC3-I						ATG13	LC3-I/LC3-III															3	76	2	2
	CTRL DMSO	6872.62	6713.13	19321.2	23412.8	0.293541	2.87812					CTRL DMSO	1	1															3	77	1	2
	CTRL CCCP	8158.67	9690.08	20777.5	18695.1	0.436407	2.14421					CTRL CCCP	1.4867	0.745003															3	78	1	2
	CTRL DFP	2959.08	1283.33	13828.5	12238.1	0.241794	10.7755					CTRL DFP	0.823712	3.74395															3	79	1	2
	PEX3 DMSO	2071.01	9446.18	10180.2	18670.2	0.110926	1.0777					PEX3 DMSO	1	1															3	80	2	2
	PEX3 CCCP	1779.6	14948.8	13705.4	18162.5	0.0979819	0.916825					PEX3 CCCP	0.883306	0.850721															3	81	1	2
	PEX3 DFP	789.548	480.071	10567.6	12063.1	0.0654513	22.0126					PEX3 DFP	0.590042	20.4254															3	82	0	2
																													3	83	1	2
																													3	84	1	2
																													3	85	2	2
																													3	86	2	1
																													3	87	2	1
																													3	88	1	1
																													3	89	0	2
																													3	90	1	2
																													3	91	1	2
																													3	92	2	1
																													3	93	2	2
																													3	94	1	1
																													3	95	1	2
																													3	96	1	1
																													3	97	1	2
																													3	98	1	2
																													3	99	2	1
																													3	100	1	2
[truncated: 223 more columns]

## Sheet: Fig. 5
																							EXTENDED DATA
Fig. 5e		Quantification: Alpha synuclein signal intensity/Cell Volume
		Trial 1					Trial 2					Trial 3					Trial 4
		siCTRL	siATG12	siPEX1	siPEX13	siPEX14	siCTRL	siATG12	siPEX1	siPEX13	siPEX14	siCTRL	siATG12	siPEX1	siPEX13	siPEX14	siCTRL	siATG12	siPEX1	siPEX13	siPEX14
	0h	0	0	0	0	0	0	0	0	0	0	0	0	0	0	0	0	0	0	0	0		TRIAL ONE		siCONTROL												siATG12												siPEX1
	4h α-Syn PFF	23.1	20	20.4	16.4	13.1	15.5	14.1	12.9	16.6	14.5	32.92	23.9	21.8362	24.15	23.7129	21.1509	29.1099	23.7886	18.0577	19.2224				4h Fibril				4h Fibrils + 8h DMEM				4h Fibrils + 8h Rapamycin				4h Fibril				4h Fibrils + 8h DMEM				4h Fibrils + 8h Rapamycin				4h Fibril
	4h α-Syn + 8h DMEM	6.83	24		15.6	6.7	7.8	19.3	22.1	19.1	5.7	9.21	31.3	30.0568	33.446	4.49379	6.06919	34.0015	16.8073	15.7994	2.94144				a-Syn Intensity	Cell Volume	a-Syn Intensity		a-Syn Intensity	Cell Volume	a-Syn Intensity		a-Syn Intensity	Cell Volume	a-Syn Intensity		a-Syn Intensity	Cell Volume	a-Syn Intensity		a-Syn Intensity	Cell Volume	a-Syn Intensity		a-Syn Intensity	Cell Volume	a-Syn Intensity		a-Syn Intensity
	4h α-Syn PFF + 8h RAPA	3.7	13.3	11.9	8.2	2	3.6	14.4	9.6	9.2	5.3	5.19	19.4	16.4975	11.6937	6.17415	2.78462	20.5404	2.0137	4.72085	8.01492			1	59130086	5686	103.992	1	280912	13265	0.211769	1	9456680	5665	16.6932	1	48643114	10706	45.4354	1	32753773	3640	89.9829	1	15340170	11890	12.9017	1	76836456
																								2	40730484	11652	34.9558	2	817413	9317	0.877335	2	534757	6018	0.888596	2	16844640	8630	19.5187	2	21776628	3216	67.7134	2	9841745	12900	7.62926	2	186115
																								3	42047311	13293	31.6312	3	22712849	9259	24.5306	3	0	6287	0	3	18056375	8573	21.0619	3	356636	1964	1.81587	3	11376629	7075	16.08	3	36641511
																								4	16997380	8759	19.4056	4	31718	5099	0.0622044	4	7536385	3565	21.1399	4	21806928	11063	19.7116	4	12009532	4315	27.8321	4	0	5302	0	4	53454
																								5	71297270	10993	64.857	5	243190	11175	0.21762	5	44982	3198	0.140657	5	29828	10842	0.0275115	5	1454982	3544	4.10548	5	37424604	12098	30.9345	5	9752945
	Tukey's multiple comparisons test	Summary	P Value																					6	83124047	13417	61.9543	6	16747832	16090	10.4088	6	37011905	11012	33.6105	6	2778351	6569	4.22949	6	169462	4996	0.339195	6	3509653	5813	6.03759	6	355555
																								7	15448044	10823	14.2733	7	54166	4697	0.11532	7	246852	14894	0.165739	7	36020978	7604	47.3711	7	14208381	4480	31.7151	7	40219297	10523	38.2204	7	7414597
	siCTRL:4h PFF vs. siCTRL:4h PFF+8h DMEM	**	0.0021																					8	4958934	11618	4.26832	8	256510	4989	0.514151	8	275420	6155	0.447474	8	63319257	5779	109.568	8	21123593	2988	70.6948	8	8705267	13360	6.51592	8	2113298
	siCTRL:4h PFF vs. siCTRL:4h PFF+8h Rapa	****	<0.0001																					9	23003151	9351	24.5997	9	180987	4933	0.36689	9	0	6371	0	9	18600718	5793	32.109	9	6427139	4969	12.9345	9	130723	6179	0.21156	9	6342360
	siCTRL:4h PFF vs. siATG12:4h PFF	ns	>0.9999																					10	122621	3555	0.344925	10	141479	3799	0.372411	10	3014010	5479	5.50102	10	9706338	10946	8.86747	10	250764	3942	0.636134	10	9933836	10782	9.21335	10	270043
	siCTRL:4h PFF vs. siATG12:4h PFF+8h DMEM	ns	0.9993																					11	3006326	11079	2.71354	11	59509	6670	0.0892189	11	171940	3776	0.45535	11	212902	3190	0.667404	11	16232271	5688	28.5377	11	107358	6704	0.16014	11	42597016
	siCTRL:4h PFF vs. siATG12:4h PFF+8h Rapa	ns	0.8335																					12	83188669	12588	66.0857	12	0	4696	0	12	288607	3445	0.837756	12	45824261	8728	52.5026	12	2795587	5428	5.15031	12	4008014	12916	3.10314	12	2242826
	siCTRL:4h PFF vs. siPEX1 :4h PFF	ns	0.999																					13	20036989	13430	14.9196	13	432763	6043	0.716139	13	0	3834	0	13	963967	7336	1.31402	13	283218	3706	0.764215	13	9325146	7082	13.1674	13	1612916
	siCTRL:4h PFF vs. siPEX1 :4h PFF+8h DMEM	ns	>0.9999																					14	77487597	11134	69.5955	14	60730	4700	0.129213	14	86514	3819	0.226536	14	2490401	8204	3.03559	14	18350638	5180	35.4259	14	16130670	10530	15.3188	14	6759254
	siCTRL:4h PFF vs. siPEX1 :4h PFF+8h Rapa	*	0.0145																					15	35001	6915	0.0506161	15	160918	6940	0.23187	15	0	3320	0	15	288822	9956	0.290098	15	258538	6141	0.421003	15	44171858	15330	28.814	15	311636
	siCTRL:4h PFF vs. siPEX13 :4h PFF	ns	0.9995																					16	150530	7077	0.212703	16	324049	7005	0.462597	16	310486	5441	0.570641	16	3457777	14746	2.34489	16	10620267	4840	21.9427	16	16001143	12585	12.7145	16	2190981
	siCTRL:4h PFF vs. siPEX13 :4h PFF+8h DMEM	ns	0.9999																					17	93202924	17603	52.9472	17	0	4154	0	17	182130	5987	0.304209	17	5214807	13145	3.96714	17	5504650	4424	12.4427	17	81045137	17188	47.1522	17	77790046
	siCTRL:4h PFF vs. siPEX13 :4h PFF+8h Rapa	**	0.0036																					18	3970612	9370	4.23758	18	210260	4866	0.4321	18	420025	9048	0.464219	18	1932640	11438	1.68967	18	25948790	7052	36.7964	18	6652215	11833	5.62175	18	31171282
	siCTRL:4h PFF vs. siPEX14 :4h PFF	ns	0.9229																					19	24117937	11024	21.8777	19	1815118	4882	3.71798	19	13363409	9993	13.3728	19	43884659	12967	33.8433	19	1289858	2781	4.63811	19	21785351	9849	22.1194	19	52203
	siCTRL:4h PFF vs. siPEX14 :4h PFF+8h DMEM	***	0.0001																					20	116335	5965	0.195029	20	16940091	8880	19.0767	20	807468	4573	1.76573	20	31704371	10864	29.183	20	16745871	2666	62.8127	20	2034666	7486	2.71796	20	31757124
	siCTRL:4h PFF vs. siPEX14 :4h PFF+8h Rapa	***	0.0002																					21	67491219	10955	61.6077	21	5970055	6184	9.65403	21	271748	4762	0.570659	21	4553225	6965	6.53729	21	21021114	4470	47.0271	21	3758158	7261	5.17581	21	64391165
	siCTRL:4h PFF+8h DMEM vs. siCTRL:4h PFF+8h Rapa	ns	0.9941																					22	61779836	14318	43.1484	22	30926352	6590	46.9292	22	158163	6424	0.246206	22	5423110	7507	7.22407	22	4043740	5362	7.54148	22	13455336	10741	12.5271	22	90791608
	siCTRL:4h PFF+8h DMEM vs. siATG12:4h PFF	*	0.0241																					23	288371	6338	0.454987	23	401418	6394	0.627804	23	6.13	4955	1.23713e-05	23	22689091	11668	19.4456	23	9524575	3624	26.2819	23	26924	8038	0.0334959	23	112000000
	siCTRL:4h PFF+8h DMEM vs. siATG12:4h PFF+8h DMEM	****	<0.0001																					24	47673101	10151	46.9639	24	0	5686	0	24	0	2760	0	24	15248443	19939	7.64755	24	10747757	3022	35.565	24	15512133	5794	26.7728	24	7825536
	siCTRL:4h PFF+8h DMEM vs. siATG12:4h PFF+8h Rapa	ns	0.2964																					25	10247674	8027	12.7665	25	899060	5575	1.61266	25	100989	2878	0.3509	25	528300	5841	0.904468	25	59894660	7567	79.1525	25	3381324	7696	4.39361	25	102000000
	siCTRL:4h PFF+8h DMEM vs. siPEX1 :4h PFF	*	0.0433																					26	313791	6243	0.502629	26	691033	8792	0.785979	26	169648	6086	0.278751	26	76223570	15095	50.4959	26	42573400	9993	42.6032	26	34502382	6760	51.039	26	9319165
	siCTRL:4h PFF+8h DMEM vs. siPEX1 :4h PFF+8h DMEM	**	0.0051																					27	304554	5235	0.581765	27	98658	7772	0.12694	27	128040	6485	0.19744	27	0	10538	0	27	140924	19134	0.0736511	27	1744830	5621	3.10413	27	23159609
	siCTRL:4h PFF+8h DMEM vs. siPEX1 :4h PFF+8h Rapa	ns	>0.9999																					28	3254487	7673	4.24148	28	37733203	13064	28.8833	28	388714	6332	0.613888	28	0	13436	0	28	5150295	14111	3.64984	28	4659093	10227	4.55568	28	2128440
	siCTRL:4h PFF+8h DMEM vs. siPEX13 :4h PFF	*	0.0367																					29	26602483	6686	39.7883	29	0	14072	0	29	183625	5331	0.344448	29	9027565	14987	6.0236	29	3860682	4364	8.84666	29	10831903	6162	17.5786	29	6497745
	siCTRL:4h PFF+8h DMEM vs. siPEX13 :4h PFF+8h DMEM	*	0.0279																					30	5512822	8864	6.21934	30	30901628	10169	30.3881	30	710840	8263	0.860269	30	22361427	22646	9.87434	30	1220922	3632	3.36157	30	3137574	6696	4.68574	30	742286
	siCTRL:4h PFF+8h DMEM vs. siPEX13 :4h PFF+8h Rapa	ns	>0.9999																					31	2124534	11821	1.79725	31	14944702	10259	14.5674	31	192901	5251	0.367361	31	43508507	17138	25.3872	31	45040087	10528	42.7812	31	2161134	5185	4.16805	31	55514800
	siCTRL:4h PFF+8h DMEM vs. siPEX14 :4h PFF	ns	0.1963																					32	11737119	8919	13.1597	32	9523994	10514	9.05839	32	315023	7732	0.407428	32	65834622	25985	25.3356	32	66374	4781	0.138829					32
	siCTRL:4h PFF+8h DMEM vs. siPEX14 :4h PFF+8h DMEM	ns	0.9998																					33	3821999	4559	8.38342	33	1144961	7409	1.54537	33	0	5997	0	33	13839949	3472	39.8616	33	31620638	6754	46.8176					33
	siCTRL:4h PFF+8h DMEM vs. siPEX14 :4h PFF+8h Rapa	ns	>0.9999																					34	1547459	8034	1.92614	34	197561	6236	0.316807	34	148902	11169	0.133317	34	27587264	15743	17.5235	34	98471	7536	0.130667					34
	siCTRL:4h PFF+8h Rapa vs. siATG12:4h PFF	***	0.0006																					35	19658826	9544	20.5981	35	884860	5227	1.69286	35	12831550	9419	13.623	35	5667130	6963	8.13892	35	13119067	6830	19.208					35
	siCTRL:4h PFF+8h Rapa vs. siATG12:4h PFF+8h DMEM	****	<0.0001																					36	10567643	8540	12.3743	36	67917	3841	0.176821	36	3302829	6299	5.24342	36	130000000	15400	84.4156	36	11905320	3336	35.6874					36
	siCTRL:4h PFF+8h Rapa vs. siATG12:4h PFF+8h Rapa	*	0.0154																					37	57063354	19821	28.7893	37	933861	5514	1.69362	37	154765	4867	0.317988	37	12251490	19843	6.17421	37	4141783	3544	11.6867
	siCTRL:4h PFF+8h Rapa vs. siPEX1 :4h PFF	**	0.0011																					38	1757467	20554	0.855049	38	32970750	6742	48.9035	38	38068	3802	0.100126	38	84222490	12951	65.0317	38	11909593	4145	28.7324
	siCTRL:4h PFF+8h Rapa vs. siPEX1 :4h PFF+8h DMEM	****	<0.0001																					39	23560332	11506	20.4766	39	3048747	4812	6.33572	39	940514	3353	2.80499	39	28826059	15859	18.1765	39	848865	3109	2.73035
	siCTRL:4h PFF+8h Rapa vs. siPEX1 :4h PFF+8h Rapa	ns	0.8434																					40	10326818	16414	6.29147	40	6247738	8628	7.24124	40	1358022	4559	2.97877	40	112196	11452	0.0979707	40	52389	4222	0.124086
	siCTRL:4h PFF+8h Rapa vs. siPEX13 :4h PFF	***	0.0009																													41	1003940	6877	1.45985	41	801668	10224	0.784104
	siCTRL:4h PFF+8h Rapa vs. siPEX13 :4h PFF+8h DMEM	***	0.0007																													42	205762	4424	0.465104	42	2165928	5405	4.00727
	siCTRL:4h PFF+8h Rapa vs. siPEX13 :4h PFF+8h Rapa	ns	0.9807																													43	24058454	5720	42.0602	43	12389581	5820	21.2879
	siCTRL:4h PFF+8h Rapa vs. siPEX14 :4h PFF	**	0.0082																													44	295985	5428	0.545293
	siCTRL:4h PFF+8h Rapa vs. siPEX14 :4h PFF+8h DMEM	ns	>0.9999																													45	980226	10541	0.929917
	siCTRL:4h PFF+8h Rapa vs. siPEX14 :4h PFF+8h Rapa	ns	>0.9999																													46	669503	16867	0.396931
	siATG12:4h PFF vs. siATG12:4h PFF+8h DMEM	ns	0.8647																													47	7584939	12064	6.28725
	siATG12:4h PFF vs. siATG12:4h PFF+8h Rapa	ns	0.9985																													48	619321	6450	0.960188
	siATG12:4h PFF vs. siPEX1 :4h PFF	ns	>0.9999
	siATG12:4h PFF vs. siPEX1 :4h PFF+8h DMEM	ns	>0.9999
	siATG12:4h PFF vs. siPEX1 :4h PFF+8h Rapa	ns	0.122
	siATG12:4h PFF vs. siPEX13 :4h PFF	ns	>0.9999
	siATG12:4h PFF vs. siPEX13 :4h PFF+8h DMEM	ns	>0.9999																				TRIAL TWO		siCONTROL													siATG12
	siATG12:4h PFF vs. siPEX13 :4h PFF+8h Rapa	*	0.0384																						4h Fibril				4h Fibrils + 8h DMEM				4h Fibrils + 8h Rapamycin					4h Fibril				4h Fibrils + 8h DMEM				4h Fibrils + 8h Rapamycin
	siATG12:4h PFF vs. siPEX14 :4h PFF	ns	0.9999																						a-Syn Intensity	Cell Volume	a-Syn Intensity		a-Syn Intensity	Cell Volume	a-Syn Intensity		a-Syn Intensity	Cell Volume	a-Syn Intensity			a-Syn Intensity	Cell Volume	a-Syn Intensity		a-Syn Intensity	Cell Volume	a-Syn Intensity		a-Syn Intensity	Cell Volume	a-Syn Intensity
	siATG12:4h PFF vs. siPEX14 :4h PFF+8h DMEM	**	0.0017																					1	61205178	13600	45.0038	1	78263859	11499	68.0614	1	92172305	9065			1	42053999	14230	29.5531	1	36069009	3724	96.8556	1	2671154	4525	5.9031	1
	siATG12:4h PFF vs. siPEX14 :4h PFF+8h Rapa	**	0.0025																					2	85510	14791	0.0578122	2	0	12942	0	2	25791198	10430	24.7279		2	1123461	10207	1.10068	2	41635951	4033	103.238	2	4121495	3926	10.4979	2
	siATG12:4h PFF+8h DMEM vs. siATG12:4h PFF+8h Rapa	ns	0.2196																					3	23860695	27202	8.77167	3	13824974	7430	18.607	3	233963	11008	0.212539		3	5298054	28008	1.89162	3	7788045	8694	8.95795	3	16083115	4139	38.8575	3
	siATG12:4h PFF+8h DMEM vs. siPEX1 :4h PFF	ns	0.7468																					4	14470310	19197	7.5378	4	42686	15968	0.0267322	4	953096	7099	1.34258		4	829759	18775	0.441949	4	458535	10048	0.456345	4	5314792	8288	6.41264	4
	siATG12:4h PFF+8h DMEM vs. siPEX1 :4h PFF+8h DMEM	ns	0.9907																					5	80168610	16546	48.452	5	1406529	12873	1.09262	5	33998	16753	0.0202937		5	18516352	9912	18.6807	5	392517	13971	0.280951	5	4098501	6289	6.51694	5
	siATG12:4h PFF+8h DMEM vs. siPEX1 :4h PFF+8h Rapa	***	0.0006																					6	176180	10921	0.161322	6	0	8166	0	6	0	15906	0		6	2557552	15308	1.67073	6	106512	14104	0.075519	6	437901	11063	0.395825	6
	siATG12:4h PFF+8h DMEM vs. siPEX13 :4h PFF	ns	0.7847																					7	4570379	7425	6.15539	7	10057047	11338	8.87021	7	9365600	11332	8.26474		7	14815367	6700	22.1125	7	26472824	10997	24.0728	7	880128	10919	0.806052	7
	siATG12:4h PFF+8h DMEM vs. siPEX13 :4h PFF+8h DMEM	ns	0.8394																					8	2501837	11397	2.19517	8	157412	4209	0.373989	8	51626	7624	0.0677151		8	73742791	12364	59.6432	8	168541	5402	0.311997	8	7265953	8090	8.9814	8
	siATG12:4h PFF+8h DMEM vs. siPEX13 :4h PFF+8h Rapa	***	0.0001																					9	19935499	9340	21.3442	9	999138	5642	1.77089	9	2385816	9766	2.44298		9	73434974	11527	63.7069	9	260207	9456	0.275177	9	5077610	3972	12.7835	9
	siATG12:4h PFF+8h DMEM vs. siPEX14 :4h PFF	ns	0.327																					10	4712186	6538	7.20738	10	26092331	9382	27.8111	10	0	3814	0		10	2062443	10155	2.03096	10	11950200	7761	15.3978	10	96056	4409	0.217863	10
	siATG12:4h PFF+8h DMEM vs. siPEX14 :4h PFF+8h DMEM	****	<0.0001																					11	11183853	3469	32.2394	11	49131453	8030	61.1849	11	318846	11011	0.28957		11	33929196	8110	41.8362	11	48993936	7238	67.6899	11	5771825	4639	12.442	11
	siATG12:4h PFF+8h DMEM vs. siPEX14 :4h PFF+8h Rapa	****	<0.0001																					12	564314	7338	0.76903	12	765346	3522	2.17304	12	348853	12200	0.285945		12	365288	6210	0.588225	12	125378	9039	0.138708	12	517118	2317	2.23184	12
	siATG12:4h PFF+8h Rapa vs. siPEX1 :4h PFF	ns	0.9999																					13	21134602	13151	16.0707	13	149473	6506	0.229746	13	6597964	4997	13.2039		13	10005147	13727	7.28866	13	1159248	18671	0.620882	13	8245768	3709	22.2318	13
	siATG12:4h PFF+8h Rapa vs. siPEX1 :4h PFF+8h DMEM	ns	0.9438																					14	25312921	10198	24.8215	14	131452	8026	0.163783	14	198140	5269	0.376049		14	1184839	7611	1.55675	14	1462313	6254	2.3382	14	7060784	3952	17.8664	14
	siATG12:4h PFF+8h Rapa vs. siPEX1 :4h PFF+8h Rapa	ns	0.7102																					15	13703026	7944	17.2495	15	6483890	5164	12.5559	15	58088	4767	0.121854		15	18983533	8322	22.8113	15	17599040	11103	15.8507	15	7133370	2736	26.0723	15
	siATG12:4h PFF+8h Rapa vs. siPEX13 :4h PFF	ns	0.9997																					16	112641	3971	0.283659	16	210546	8048	0.261613	16	165524	6802	0.243346		16	39004801	4438	87.8882	16	13804646	13061	10.5694	16	7498975	3934	19.062	16
	siATG12:4h PFF+8h Rapa vs. siPEX13 :4h PFF+8h DMEM	ns	0.9992																					17	33162405	16869	19.6588	17	76815	2727	0.281683	17	98968	5365	0.18447		17	96454	14767	0.0653173	17	2105959	6740	3.12457	17	36543	2392	0.152772	17
	siATG12:4h PFF+8h Rapa vs. siPEX13 :4h PFF+8h Rapa	ns	0.3963																					18	14030154	16328	8.5927	18	252512	6773	0.372821	18	8660591	14409	6.01054		18	8390857	9016	9.30663	18	5842384	4792	12.192	18	55890096	7387	75.6601	18
	siATG12:4h PFF+8h Rapa vs. siPEX14 :4h PFF	ns	>0.9999																					19	46982	9938	0.0472751	19	791965	6716	1.17922	19	98195	8144	0.120573		19	92825	3033	0.30605	19	10306446	4677	22.0364	19	18806199	2243	83.844	19
	siATG12:4h PFF+8h Rapa vs. siPEX14 :4h PFF+8h DMEM	*	0.0395																					20	13065472	9212	14.1831	20	22319299	6469	34.5019	20	207401	7438	0.27884		20	1041207	3389	3.07231	20	4366706	5545	7.87503	20	11721791	6021	19.4682	20
	siATG12:4h PFF+8h Rapa vs. siPEX14 :4h PFF+8h Rapa	ns	0.0554																					21	268730	12349	0.217613	21	91574	4804	0.19062	21	91036	9928	0.0916962		21	4647598	4583	10.141	21	3991203	2718	14.6843	21	13894712	2902	47.8798	21
	siPEX1 :4h PFF vs. siPEX1 :4h PFF+8h DMEM	ns	>0.9999																					22	0	8761	0	22	320282	6070	0.527647	22	2611428	4749	5.4989		22	30566305	9358	32.6633	22	2055126	5626	3.65291	22	1179842	7949	1.48426	22
	siPEX1 :4h PFF vs. siPEX1 :4h PFF+8h Rapa	ns	0.1954																					23	748567	8333	0.898316	23	41866	8523	0.0491212	23	3147098	4570	6.88643		23	2001669	6096	3.28358	23	18376750	5119	35.8991	23	3691227	7894	4.67599	23
	siPEX1 :4h PFF vs. siPEX13 :4h PFF	ns	>0.9999																					24	150000000	18989	78.9931	24	118051	8692	0.135816	24	6359221	3666	17.3465		24	24576396	14241	17.2575	24	41438836	13767	30.1001	24	51069326	9543	53.515	24
	siPEX1 :4h PFF vs. siPEX13 :4h PFF+8h DMEM	ns	>0.9999																					25	278927	14397	0.19374	25	42016	9605	0.0437439	25	697953	5979	1.16734		25	59758686	13110	45.5825	25	531721	4747	1.12012	25	92071	3409	0.270082	25
	siPEX1 :4h PFF vs. siPEX13 :4h PFF+8h Rapa	ns	0.0673																					26	6422131	12118	5.29966	26	36875	5735	0.0642982	26	384575	6141	0.626242		26	4680400	7568	6.18446	26	489958	5692	0.860784	26	387705	6652	0.58284	26
	siPEX1 :4h PFF vs. siPEX14 :4h PFF	ns	>0.9999																					27	21553449	10375	20.7744	27	413778	5936	0.697065	27	5339111	12051	4.43043		27	92281	6197	0.148912	27	76217	6212	0.122693	27	3860192	10767	3.58521	27
	siPEX1 :4h PFF vs. siPEX14 :4h PFF+8h DMEM	**	0.0033																					28	78697161	15767	49.9126	28	12151	7692	0.0157969	28	2056408	11787	1.74464		28	12698750	7415	17.1258	28	10633474	4317	24.6316	28	354766	10168	0.348904	28
	siPEX1 :4h PFF vs. siPEX14 :4h PFF+8h Rapa	**	0.0049																					29	31898432	7237	44.0769	29	0	9266	0	29	2554	6095	0.00419032		29	27353041	7131	38.3579	29	22382473	7139	31.3524	29	37054358	19792	18.7219	29
	siPEX1 :4h PFF+8h DMEM vs. siPEX1 :4h PFF+8h Rapa	*	0.0323																					30	14023868	7665	18.296	30	5156	12063	0.00427423	30	1581776	9676	1.63474		30	311961	4903	0.636266	30	16186900	4098	39.4995	30	694512	16058	0.432502	30
	siPEX1 :4h PFF+8h DMEM vs. siPEX13 :4h PFF	ns	>0.9999																					31	5533459	3752	14.748	31	20803098	7707	26.9925	31	33966	5984	0.0567614		31	16526388	8435	19.5926	31	15917075	6422	24.7852	31	1222103	10864	1.12491	31
	siPEX1 :4h PFF+8h DMEM vs. siPEX13 :4h PFF+8h DMEM	ns	>0.9999																					32	2381634	12873	1.8501	32	45328	8185	0.0553794	32	3373433	5340	6.31729		32	172221	8590	0.20049	32				32	1016366	8948	1.13586	32
	siPEX1 :4h PFF+8h DMEM vs. siPEX13 :4h PFF+8h Rapa	**	0.0086																					33	4626717	15434	2.99774	33	244130	8862	0.27548	33	4688579	8736	5.36696		33	136576	6490	0.210441	33				33	8032610	7122	11.2786	33
	siPEX1 :4h PFF+8h DMEM vs. siPEX14 :4h PFF	ns	0.9823																					34	104749	15470	0.0677111	34	2484144	8225	3.02024	34	2611805	3973	6.57389		34	37794	9733	0.0388308	34				34	352201	11581	0.30412	34
	siPEX1 :4h PFF+8h DMEM vs. siPEX14 :4h PFF+8h DMEM	***	0.0003																					35	21504874	8030	26.7807	35	153601	7124	0.215611	35	484168	3032	1.59686		35	3147710	12162	2.58815	35				35	12675489	16094	7.87591	35
	siPEX1 :4h PFF+8h DMEM vs. siPEX14 :4h PFF+8h Rapa	***	0.0005																					36	1240563	12651	0.980605					36	7461108	7891	9.45521		36	0	7553	0	36				36	2195157	3642	6.02734	36
	siPEX1 :4h PFF+8h Rapa vs. siPEX13 :4h PFF	ns	0.1712																					37	1010344	14119	0.715592										37	43580	12728	0.0342395					37	3239513	7160	4.52446	37
	siPEX1 :4h PFF+8h Rapa vs. siPEX13 :4h PFF+8h DMEM	ns	0.1375																					38	20861876	4595	45.4013										38	276815	11364	0.243589									38
	siPEX1 :4h PFF+8h Rapa vs. siPEX13 :4h PFF+8h Rapa	ns	>0.9999																					39	5194294	3430	15.1437										39	31496	11040	0.028529									39
	siPEX1 :4h PFF+8h Rapa vs. siPEX14 :4h PFF	ns	0.565																					40	12481387	13708	9.10518										40	111427	17083	0.0652268									40
	siPEX1 :4h PFF+8h Rapa vs. siPEX14 :4h PFF+8h DMEM	ns	0.9609																					41	73211620	16326	44.8436										41	6414583	17845	3.59461									41
	siPEX1 :4h PFF+8h Rapa vs. siPEX14 :4h PFF+8h Rapa	ns	0.9813																					42	16490527	10935	15.0805										42	332142	20288	0.163714									42
	siPEX13 :4h PFF vs. siPEX13 :4h PFF+8h DMEM	ns	>0.9999																					43	77573	7008	0.110692										43	12188560	8112	15.0253									43
	siPEX13 :4h PFF vs. siPEX13 :4h PFF+8h Rapa	ns	0.0574																					44	29621318	11230	26.377										44	17092058	10923	15.6478									44
	siPEX13 :4h PFF vs. siPEX14 :4h PFF	ns	>0.9999																					45	9558222	10329	9.25377										45	1331408	18721	0.711184									45
	siPEX13 :4h PFF vs. siPEX14 :4h PFF+8h DMEM	**	0.0027																					46	82279328	17525	46.9497										46	5750424	7724	7.44488
	siPEX13 :4h PFF vs. siPEX14 :4h PFF+8h Rapa	**	0.0041																					47	260503	10000	0.260503										47	60681940	12611	48.1183
	siPEX13 :4h PFF+8h DMEM vs. siPEX13 :4h PFF+8h Rapa	*	0.0442																					48	42967951	14421	29.7954
	siPEX13 :4h PFF+8h DMEM vs. siPEX14 :4h PFF	ns	>0.9999																					49	89017	11524	0.0772449
	siPEX13 :4h PFF+8h DMEM vs. siPEX14 :4h PFF+8h DMEM	**	0.002																					50	1346158	10328	1.30341
	siPEX13 :4h PFF+8h DMEM vs. siPEX14 :4h PFF+8h Rapa	**	0.003																					51	20768896	8691	23.897
	siPEX13 :4h PFF+8h Rapa vs. siPEX14 :4h PFF	ns	0.2744																					52	2919919	7731	3.7769
	siPEX13 :4h PFF+8h Rapa vs. siPEX14 :4h PFF+8h DMEM	ns	0.9987																					53	77871	7949	0.0979633
	siPEX13 :4h PFF+8h Rapa vs. siPEX14 :4h PFF+8h Rapa	ns	0.9997
	siPEX14 :4h PFF vs. siPEX14 :4h PFF+8h DMEM	*	0.022
	siPEX14 :4h PFF vs. siPEX14 :4h PFF+8h Rapa	*	0.0315
	siPEX14 :4h PFF+8h DMEM vs. siPEX14 :4h PFF+8h Rapa	ns	>0.9999																				TRIAL THREE		siCONTROL												siATG12
																									4h Fibril				4h Fibrils + 8h DMEM				4h Fibrils + 8h Rapamycin				4h Fibril				4h Fibrils + 8h DMEM				4h Fibrils + 8h Rapamycin
																									a-Syn Intensity	Cell Volume	a-Syn Intensity		a-Syn Intensity	Cell Volume	a-Syn Intensity		a-Syn Intensity	Cell Volume	a-Syn Intensity		a-Syn Intensity	Cell Volume	a-Syn Intensity		a-Syn Intensity	Cell Volume	a-Syn Intensity		a-Syn Intensity	Cell Volume	a-Syn Intensity
																								1	27067868	13523	20.0162	1	6487772	7354	8.8221	1	435748	17712	0.246019	1	27458439	3245	84.6177	1	22790997	5846	38.9856	1	20396900	11752	17.3561		1
																								2	2221830	6322	3.51444	2	16764161	3777	44.3849	2	3680397	16274	2.26152	2	38243639	6213	61.5542	2	30749559	6454	47.6442	2	951286	8164	1.16522		2
																								3	1564731	4602	3.40011	3	10881954	6674	16.305	3	280141	7836	0.357505	3	4543506	2366	19.2033	3	7054095	3567	19.776	3	4538678	9469	4.7932		3
																								4	3550749	5399	6.57668	4	245962	9665	0.254487	4	93695	6251	0.149888	4	62077884	3764	164.925	4	988177	1342	7.36346	4	5580390	8306	6.7185		4
																								5	17639917	8295	21.2657	5	482288	6017	0.801542	5	6615807	10809	6.12065	5	902282	4553	1.98173	5	8443793	5597	15.0863	5	27260706	5645	48.2918		5
																								6	21733422	8453	25.7109	6	990394	7779	1.27316	6	14120152	10449	13.5134	6	13231589	4306	30.7283	6	59626470	26830	22.2238	6	46685835	19699	23.6996		6
																								7	151564	15992	0.0947749	7	524301	4638	1.13045	7	42676354	12719	33.5532	7	2534340	4697	5.39566	7	25888100	4744	54.5702	7	20004816	8913	22.4445		7
																								8	50794361	7930	64.0534	8	679928	4092	1.6616	8	4380847	7330	5.9766	8	2518299	4247	5.9296	8	61428502	6331	97.0281	8	22706551	10045	22.6048		8
																								9	1367836	12599	1.08567	9	153693	4248	0.361801	9	4866444	13798	3.52692	9	42647637	14526	29.3595	9	81578940	12831	63.5796	9	7039303	10876	6.47233		9
																								10	146000000	21702	67.2749	10	8240138	6495	12.6869	10	6668790	14122	4.72227	10	17980052	12237	14.6932	10	24864871	3693	67.3297	10	7507694	17314	4.3362		10
																								11	17475396	7680	22.7544	11	9776049	6540	14.9481	11	3701771	15467	2.39333	11	10070454	6570	15.3279	11	515648	5018	1.0276	11	1204784	10648	1.13147		11
																								12	24652150	5312	46.4084	12	15913862	4643	34.275	12	33460395	11055	30.2672	12	9269095	6996	13.2491	12	197525	3533	0.559086	12	20098758	6309	31.8573		12
																								13	1192428	11604	1.0276	13	1923661	6476	2.97045	13	648519	8890	0.729493	13	13491979	9361	14.413	13	23737837	3987	59.5381	13	2080890	5136	4.05158		13
																								14	7705061	10572	7.28818	14	39922327	9904	40.3093	14	257754	8861	0.290886	14	1694482	3873	4.37511	14	8679862	6708	12.9396	14	970276	5296	1.83209		14
																								15	32956932	4274	77.1103	15	17927935	9024	19.8669	15	163438	5787	0.282423	15	692723	5236	1.323	15	34876944	7284	47.8816	15	28098806	10196	27.5587		15
																								16	19424258	2213	87.7734	16	431306	5255	0.820754	16	98181	3429	0.286325	16	2719716	5667	4.79922	16	2299051	5813	3.95502	16	57809432	10945	52.8181		16
																								17	2352800	3336	7.05276	17	37653	4386	0.0858482	17	305619	6100	0.501015	17	5394189	9666	5.58058	17	28295284	4541	62.3107	17	2856711	8932	3.19829		17
																								18	291029	4946	0.588413	18	169874	6521	0.260503	18	5343110	5966	8.95593	18	12719929	8199	15.514	18	7313083	5027	14.5476	18	38468062	14020	27.438		18
																								19	6461285	5872	11.0036	19	839894	6931	1.21179	19	13690823	10427	13.1302	19	5184001	11342	4.57062	19	1384853	4357	3.17846	19	128536	10121	0.126999		19
																								20	25483844	6650	38.3216	20	797170	4119	1.93535	20	1560470	14390	1.08441	20	36962196	4442	83.2107	20	2995296	2536	11.8111	20	41068260	10737	38.2493		20
																								21	2330461	4006	5.81743	21	3833170	4366	8.77959	21	7285867	13866	5.25448	21	8656132	6551	13.2135	21	37683221	8105	46.4938	21	2369163	13289	1.7828		21
																								22	2036485	11063	1.84081	22	7297482	5737	12.72	22	570954	6909	0.826392	22	1714310	8578	1.9985	22	20378972	4044	50.3931	22	15185383	3917	38.7679		22
																								23	30048145	15309	19.6278	23	44469864	6458	68.8601	23	75476	4542	0.166173	23	7800271	7190	10.8488	23	25439336	2797	90.9522	23	1987248	5330	3.72842		23
																								24	8880965	3739	23.7522	24	149561	7824	0.191157	24	5076574	10617	4.78155	24	10860281	5253	20.6744	24	21971161	3162	69.485	24	71356075	7451	95.7671		24
																								25	1714144	3925	4.36725	25	51461	7407	0.0694762	25	162827	9193	0.177121	25	1945905	4910	3.96315	25	28553530	4714	60.5718	25	29668910	12021	24.6809		25
																								26	40299194	7994	50.4118	26	529647	9512	0.55682	26	2339267	9393	2.49044	26	23107923	10768	21.4598	26	1774781	2943	6.03052	26	17885498	7540	23.7208		26
																								27	87049378	12741	68.3222	27	115481	6009	0.19218	27	2491615	7067	3.5257	27	2106394	8218	2.56315	27	13984442	6151	22.7352	27	16601323	5925	28.0191		27
																								28	41280557	13844	29.8184	28	866964	6277	1.38118	28	1623651	3260	4.98052	28	1835282	4611	3.98023	28	1240895	3479	3.56682	28	42205	6677	0.0632095		28
																								29	59908524	9042	66.2558	29	3395446	5830	5.82409	29	4024754	15457	2.60384	29	698712	5889	1.18647	29	3544628	3294	10.7609	29	50648	7624	0.0664323		29
																								30	14700000	7009	20.973	30	0	4329	0	30	6906562	12741	5.42074	30	2160129	4296	5.02823	30	599576	5878	1.02003	30					30
																								31	26098443	3716	70.2326	31	76083	3553	0.214137	31	1468068	13190	1.11302	31	5271166	7778	6.77702	31	40105353	9530	42.0833	31					31
																								32	38898104	6772	57.4396	32	99908	7259	0.137633	32	1750034	7467	2.34369	32	16711288	6004	27.8336	32	4816387	5033	9.56961	32					32
																								33	37022479	3431	107.906	33	1305208	6909	1.88914	33	7136472	5670	12.5864	33	13181164	7459	17.6715	33	1198390	3617	3.31322	33					33
																								34	48553492	6735	72.0913	34	6758486	3876	17.4368	34	1453823	7659	1.89819	34	20182688	7247	27.8497	34	9050457	5150	17.5737	34					34
																								35	11089287	5323	20.8328	35	2844906	3075	9.25173					35	32918920	8237	39.9647	35	16118457	4923	32.7411	35					35
																								36	5802091	5291	10.966	36	4568521	5587	8.17706					36	1817617	9485	1.91631	36	3253844	3581	9.08641	36					36
																								37	84604205	12987	65.1453	37	4223765	6258	6.74938					37	25775470	4383	58.8078
																								38	34575316	11533	29.9795	38	8704763	6870	12.6707					38	10460819	2052	50.9787
																								39	27666891	11407	24.2543	39	5647668	6997	8.07156					39	17633356	5520	31.9445
																								40	31649845	5814	54.4373	40	795162	9334	0.851898					40	6120988	6587	9.29253
																																				41	28200052	7199	39.1722
																																				42	10284131	4266	24.1072
																							TRIAL FOUR		siCONTROL												siATG12
																									4h Fibril				4h Fibrils + 8h DMEM				4h Fibrils + 8h Rapamycin				4h Fibril				4h Fibrils + 8h DMEM				4h Fibrils + 8h Rapamycin
																									a-Syn Intensity	Cell Volume	a-Syn Intensity		a-Syn Intensity	Cell Volume	a-Syn Intensity		a-Syn Intensity	Cell Volume	a-Syn Intensity		a-Syn Intensity	Cell Volume	a-Syn Intensity		a-Syn Intensity	Cell Volume	a-Syn Intensity		a-Syn Intensity	Cell Volume	a-Syn Intensity
																								1	10984734	8537	12.8672	1	2575306	10131	2.54201	1	691562	5444	1.27032	1	3021636	6506	4.64438	1	65265578	27414	23.8074	1	1987091	15347	1.29477		1
																								2	25304863	10168	24.8868	2	468200	9822	0.476685	2	87473	4988	0.175367	2	6642877	13842	4.79907	2	1684149	8187	2.0571	2	4066682	11782	3.45161		2
																								3	45338571	20637	21.9696	3	1525382	9977	1.5289	3	195074	6378	0.305854	3	22881871	8498	26.9262	3	24403554	29712	8.21337	3	93228267	16357	56.9959		3
																								4	44148689	22253	19.8394	4	6371841	7744	8.2281	4	3449355	4271	8.07622	4	113000000	10494	107.681	4	7978928	6216	12.8361	4	61727318	15987	38.6109		4
																								5	20534014	10691	19.2068	5	37970364	8814	43.0796	5	2354558	3119	7.54908	5	5592366	11249	4.97143	5	86479568	8438	102.488	5	48048425	26861	17.8878		5
																								6	3935227	9951	3.9546	6	176077	7412	0.237557	6	609742	8445	0.722015	6	2235975	14230	1.57131	6	5198982	4841	10.7395	6	9440697	8305	11.3675		6
																								7	107000000	18765	57.021	7	7574960	5313	14.2574	7	89917	7895	0.113891	7	846743	10006	0.846235	7	23347896	3900	59.8664	7	4283724	8440	5.0755		7
																								8	98819	13715	0.0720518	8	146965	17416	0.084385	8	4022085	6368	6.31609	8	75702146	22842	33.1416	8	6873105	5088	13.5085	8	1767146	9218	1.91706		8
																								9	13891772	10794	12.8699	9	6918898	6608	10.4705	9	4689298	5532	8.47668	9	12723853	25434	5.00269	9	16163261	4945	32.6861	9	13569474	9608	14.1231		9
																								10	170000000	28723	59.186	10	4863091	13111	3.70917	10	17988126	7146	25.1723	10	61908812	10037	61.6806	10	157000000	21125	74.3195	10	1212466	11504	1.05395		10
																								11	70818	12863	0.0550556	11	1162085	13867	0.838022	11	325327	9119	0.356757	11	585526	8795	0.665749	11	3421403	188081	0.181911	11	15885198	9799	16.211		11
																								12	27668804	7707	35.9009	12	4422793	13097	3.37695	12	20253327	13636	14.8528	12	103000000	12973	79.3957	12	2339745	2818	8.30286	12	454007	7984	0.568646		12
																								13	27382343	9300	29.4434	13	4296772	9250	4.64516	13	3894040	17610	2.21127	13	61809228	6433	96.0815	13	40068547	14629	27.3898	13	12647891	13646	9.26857		13
																								14	26041533	9226	28.2262	14	4407835	10770	4.0927	14	1092970	5953	1.836	14	5399155	5718	9.44238	14	799358	3658	2.18523	14	43748282	15911	27.4956		14
																								15	140810	12258	0.114872	15	4300796	18129	2.37233	15	4514164	12717	3.54971	15	48404891	16969	28.5255	15	19960798	5941	33.5984	15	21073942	8136	25.9021		15
																								16	2727365	8038	3.39309	16	319968	10860	0.29463	16	430597	8310	0.518167	16	123000000	8208	149.854	16	13373314	3494	38.2751	16	36188732	5526	65.4881		16
																								17	813871	6357	1.28028	17	12476439	22012	5.66802	17	3410843	16422	2.077	17	55894356	8517	65.6268	17	36678373	5557	66.0039	17	25782692	14916	17.2853		17
																								18	64008722	8141	78.6251	18	27844459	7765	35.8589	18	3129975	16505	1.89638	18	8941120	8519	10.4955	18	15230067	4078	37.3469	18	2210557	4567	4.84028		18
																								19	5900260	6611	8.92491	19	5274755	7038	7.49468	19	65935	12310	0.0535621	19	74890532	11750	63.7366	19	1854607	6376	2.90873	19	730171	5720	1.27652		19
																								20	0	8119	0	20	41374	5926	0.0698178	20	517122	5544	0.93276	20	91355164	9927	92.027	20	28081757	8728	32.1743	20	49126549	7751	63.3809		20
																								21	2602671	7514	3.46376	21	222005	9989	0.222249	21	1288365	10996	1.17167	21	1482053	15921	0.930879	21	59352910	16703	35.5343	21	47921069	11580	41.3826		21
																								22	1404212	7337	1.91388	22	579159	11432	0.506612	22	747015	8938	0.835774	22	11303914	10379	10.8911	22	97078370	6697	144.958	22	192445	10578	0.181929		22
																								23	1752583	11599	1.51098	23	149907	3121	0.480317	23	1129430	7148	1.58006	23	18787517	8651	21.7172	23	16181540	3546	45.6332	23	55200684	16528	33.3983		23
																								24	88334399	12375	71.3813	24	1042116	3458	3.01364	24	35034	6864	0.0510402	24	25861670	8480	30.4973	24	635677	5710	1.11327	24	21451881	13812	15.5313		24
																								25	1918825	8999	2.13226	25	11837828	9619	12.3067	25	147880	10354	0.142824	25	5646814	9594	5.88578	25	113000000	13022	86.7762	25	7104815	13441	5.28593		25
																								26	24337724	8704	27.9615	26	10926701	4551	24.0095	26	615125	11386	0.540247	26	4387011	5553	7.90025	26	39403296	7592	51.9011	26	31970156	14114	22.6514		26
																								27	19191900	7018	27.3467	27	1468918	4726	3.10816	27	570056	5243	1.08727	27	49711	7707	0.0645011	27	515141	12035	0.428036	27	45560924	8795	51.8032		27
																								28	176056	8296	0.212218	28	835828	3184	2.62509	28	556740	3976	1.40025	28	2624147	15268	1.71872	28	11936486	8574	13.9217	28	124000000	56435	21.9722		28
																								29	19465815	6922	28.1217	29	515080	3455	1.49082	29	1372546	5459	2.51428	29	3299189	17400	1.89609	29	15751053	3263	48.2717	29	28235360	11189	25.2349		29
																								30	10204742	5654	18.0487	30	1052770	3103	3.39275	30	37405	9313	0.0401643	30	1340221	8655	1.54849	30	10077530	3383	29.7887	30	6627159	7674	8.63586		30
																								31	3277079	7888	4.15451	31	2952578	4593	6.42843	31	122561	5817	0.210695	31	4109845	5236	7.84921	31	38133740	6781	56.2362	31	8936488	8468	10.5532		31
																								32	30324793	10699	28.3436	32	1572092	6671	2.35661	32	221170	7105	0.311288	32	4020677	7324	5.48973	32	987703	8398	1.17612	32	3188785	5222	6.10644		32
																								33	18851328	9505	19.8331	33	614016	7190	0.853986	33	396076	12071	0.328122	33	6046366	8387	7.20921	33	841485	3018	2.78822	33	88800102	10045	88.4023		33
																								34	20686787	18481	11.1935	34	3732723	49222	0.758344	34	154461	13915	0.111003	34	603417	11566	0.521716	34	52196935	5717	91.3013	34	4446343	13361	3.32785		34
																								35	113000000	13763	82.1042	35	1783596	5918	3.01385	35	235467	6417	0.366942	35	52404439	10338	50.6911	35	10315861	3547	29.0833	35	1014841	10671	0.951027		35
																								36	25490813	19815	12.8644	36	324839	4513	0.719785	36	266472	4682	0.569141	36	10404497	11286	9.21894	36	24987834	4270	58.5195						36
																								37	38998413	12119	32.1796	37	4969232	3347	14.8468	37	378426	6311	0.599629	37	48378933	10029	48.239	37	10976743	4187	26.2162
																								38	41372295	16868	24.5271	38	3690550	7302	5.05416	38	6490650	8184	7.9309	38	16691846	4931	33.8508	38	13950716	12073	11.5553
																								39	4786769	3028	15.8084	39	1551822	7102	2.18505	39	3502571	7498	4.67134	39	64290489	12741	50.4595	39	1961217	3994	4.91041
																								40	10209454	6762	15.0983	40				40	380454	8275	0.459763	40	13112163	6334	20.7012	40	31085630	10009	31.0577
[truncated: 35 more columns]

## Sheet: Fig. 6
Fig. 6b																						Fig. 6e	Aggregate Volume (FK1 Volume/Cell Volume)														Fig. 6f	Aggrephagy (Percentage FK1 Clearance %)										EXTENDED DATA
																								DMEM			2h PURO			2h PURO + 5h DMEM			2h PURO + 5h RAPA						2h PURO + 5h DMEM			2h PURO + 5h RAPA
																							CONTROL	0	0	0	0.96	0.64	0.48	0.02	0.05	0.04	0.04	0	0			CONTROL	98.11	93.13	92.34	96.62	100.47	100.28
																							PEX1-G843D	0.06	0.02	0.01	1.15	0.74	0.32	0.24	0.27	0.13	0.09	0.05	0.01			PEX1-G843D	83.51	64.57	59.72	97.27	95.89	98.95
																							PEX3-R52Ter	0.01	0.05	0.01	0.54	1.01	0.83	0.01	0.22	0.08	0.01	0.01	0.08			PEX3-R52Ter	99.95	82.43	91.28	101.42	103.53	91.28



																						Tukey's multiple comparisons test							Summary	P Value								Tukey's multiple comparisons test							Summary	P Value

																						CONTROL:DMEM vs. CONTROL:2h PURO							***	0.001								CONTROL:2h PURO + 5h DMEM vs. CONTROL:2h PURO + 5h RAPA							ns	0.9614
																						CONTROL:DMEM vs. CONTROL:2h PURO + 5h DMEM							ns	>0.9999								CONTROL:2h PURO + 5h DMEM vs. PEX1-G843D:2h PURO + 5h DMEM							**	0.0084
																						CONTROL:DMEM vs. CONTROL:2h PURO + 5h RAPA							ns	>0.9999								CONTROL:2h PURO + 5h DMEM vs. PEX1-G843D:2h PURO + 5h RAPA							ns	0.9953
																						CONTROL:DMEM vs. PEX1-G843D:DMEM							ns	>0.9999								CONTROL:2h PURO + 5h DMEM vs. PEX3-R52Ter:2h PURO + 5h DMEM							ns	0.9907
																						CONTROL:DMEM vs. PEX1-G843D:2h PURO							***	0.0004								CONTROL:2h PURO + 5h DMEM vs. PEX3-R52Ter:2h PURO + 5h RAPA							ns	0.9731
																						CONTROL:DMEM vs. PEX1-G843D:2h PURO + 5h DMEM							ns	0.8833								CONTROL:2h PURO + 5h RAPA vs. PEX1-G843D:2h PURO + 5h DMEM							**	0.0023
																						CONTROL:DMEM vs. PEX1-G843D:2h PURO + 5h RAPA							ns	>0.9999								CONTROL:2h PURO + 5h RAPA vs. PEX1-G843D:2h PURO + 5h RAPA							ns	0.9995
																						CONTROL:DMEM vs. PEX3-R52Ter:DMEM							ns	>0.9999								CONTROL:2h PURO + 5h RAPA vs. PEX3-R52Ter:2h PURO + 5h DMEM							ns	0.7368
																						CONTROL:DMEM vs. PEX3-R52Ter:2h PURO							***	0.0002								CONTROL:2h PURO + 5h RAPA vs. PEX3-R52Ter:2h PURO + 5h RAPA							ns	>0.9999
																						CONTROL:DMEM vs. PEX3-R52Ter:2h PURO + 5h DMEM							ns	0.9995								PEX1-G843D:2h PURO + 5h DMEM vs. PEX1-G843D:2h PURO + 5h RAPA							**	0.0037
Fig. 6c																						CONTROL:DMEM vs. PEX3-R52Ter:2h PURO + 5h RAPA							ns	>0.9999								PEX1-G843D:2h PURO + 5h DMEM vs. PEX3-R52Ter:2h PURO + 5h DMEM							*	0.0223
																						CONTROL:2h PURO vs. CONTROL:2h PURO + 5h DMEM							**	0.002								PEX1-G843D:2h PURO + 5h DMEM vs. PEX3-R52Ter:2h PURO + 5h RAPA							**	0.0025
																						CONTROL:2h PURO vs. CONTROL:2h PURO + 5h RAPA							**	0.0013								PEX1-G843D:2h PURO + 5h RAPA vs. PEX3-R52Ter:2h PURO + 5h DMEM							ns	0.8821
																						CONTROL:2h PURO vs. PEX1-G843D:DMEM							**	0.0017								PEX1-G843D:2h PURO + 5h RAPA vs. PEX3-R52Ter:2h PURO + 5h RAPA							ns	0.9999
																						CONTROL:2h PURO vs. PEX1-G843D:2h PURO							ns	>0.9999								PEX3-R52Ter:2h PURO + 5h DMEM vs. PEX3-R52Ter:2h PURO + 5h RAPA							ns	0.7721
																						CONTROL:2h PURO vs. PEX1-G843D:2h PURO + 5h DMEM							*	0.0449
																						CONTROL:2h PURO vs. PEX1-G843D:2h PURO + 5h RAPA							**	0.0025
																						CONTROL:2h PURO vs. PEX3-R52Ter:DMEM							**	0.0015
																						CONTROL:2h PURO vs. PEX3-R52Ter:2h PURO							ns	0.9997
																						CONTROL:2h PURO vs. PEX3-R52Ter:2h PURO + 5h DMEM							**	0.0066
																						CONTROL:2h PURO vs. PEX3-R52Ter:2h PURO + 5h RAPA							**	0.0018
																						CONTROL:2h PURO + 5h DMEM vs. CONTROL:2h PURO + 5h RAPA							ns	>0.9999
																						CONTROL:2h PURO + 5h DMEM vs. PEX1-G843D:DMEM							ns	>0.9999
			Blot 1							Blot 2												CONTROL:2h PURO + 5h DMEM vs. PEX1-G843D:2h PURO							***	0.0009
																						CONTROL:2h PURO + 5h DMEM vs. PEX1-G843D:2h PURO + 5h DMEM							ns	0.9634
																Blot 3						CONTROL:2h PURO + 5h DMEM vs. PEX1-G843D:2h PURO + 5h RAPA							ns	>0.9999
	BLOT	LANE	PMP70	VINCULIN	PMP70 Normalized																	CONTROL:2h PURO + 5h DMEM vs. PEX3-R52Ter:DMEM							ns	>0.9999
	Blot 1	WT 1	13918.5	16496	0.843749								STATS: Dunnett's T3 multiple comparisons test									CONTROL:2h PURO + 5h DMEM vs. PEX3-R52Ter:2h PURO							***	0.0003
		WT 2	14899.8	17517.3	0.850581								Comparison		Summary	P Value						CONTROL:2h PURO + 5h DMEM vs. PEX3-R52Ter:2h PURO + 5h DMEM							ns	>0.9999
		WT 3	18089.9	13099.5	1.38096								CONTROL vs. PEX1-G843D		*	0.013						CONTROL:2h PURO + 5h DMEM vs. PEX3-R52Ter:2h PURO + 5h RAPA							ns	>0.9999
		PEX1 1	10883.8	17516.3	0.621357								CONTROL vs. PEX3-R52Ter		**	0.0016						CONTROL:2h PURO + 5h RAPA vs. PEX1-G843D:DMEM							ns	>0.9999
		PEX1 2	10241.5	15434.3	0.663556																	CONTROL:2h PURO + 5h RAPA vs. PEX1-G843D:2h PURO							***	0.0006
		PEX1 3	4549.2	16466.4	0.276272																	CONTROL:2h PURO + 5h RAPA vs. PEX1-G843D:2h PURO + 5h DMEM							ns	0.9194
		PEX3 1	175.607	13537.4	0.012972																	CONTROL:2h PURO + 5h RAPA vs. PEX1-G843D:2h PURO + 5h RAPA							ns	>0.9999
		PEX3 2	45.95	12104.3	0.00379619																	CONTROL:2h PURO + 5h RAPA vs. PEX3-R52Ter:DMEM							ns	>0.9999
		PEX3 3	161.142	13713.6	0.0117505																	CONTROL:2h PURO + 5h RAPA vs. PEX3-R52Ter:2h PURO							***	0.0002
	Blot 2	WT 4	18620.9	23266	0.800348																	CONTROL:2h PURO + 5h RAPA vs. PEX3-R52Ter:2h PURO + 5h DMEM							ns	0.9999
		PEX1 4	13526	23995.6	0.563685				Figure blot													CONTROL:2h PURO + 5h RAPA vs. PEX3-R52Ter:2h PURO + 5h RAPA							ns	>0.9999
		PEX3 4	631.284	17705.3	0.0356552																	PEX1-G843D:DMEM vs. PEX1-G843D:2h PURO							***	0.0008
	Blot 3	WT 5	16326.1	16076.9	1.0155																	PEX1-G843D:DMEM vs. PEX1-G843D:2h PURO + 5h DMEM							ns	0.9532
		PEX1 5	4393.5	17831.1	0.246395																	PEX1-G843D:DMEM vs. PEX1-G843D:2h PURO + 5h RAPA							ns	>0.9999
		PEX3 5	88.485	14257.7	0.00620613																	PEX1-G843D:DMEM vs. PEX3-R52Ter:DMEM							ns	>0.9999
																						PEX1-G843D:DMEM vs. PEX3-R52Ter:2h PURO							***	0.0003
																						PEX1-G843D:DMEM vs. PEX3-R52Ter:2h PURO + 5h DMEM							ns	>0.9999
																						PEX1-G843D:DMEM vs. PEX3-R52Ter:2h PURO + 5h RAPA							ns	>0.9999
																						PEX1-G843D:2h PURO vs. PEX1-G843D:2h PURO + 5h DMEM							*	0.0215
																						PEX1-G843D:2h PURO vs. PEX1-G843D:2h PURO + 5h RAPA							**	0.0011
																						PEX1-G843D:2h PURO vs. PEX3-R52Ter:DMEM							***	0.0007
																						PEX1-G843D:2h PURO vs. PEX3-R52Ter:2h PURO							ns	>0.9999
																						PEX1-G843D:2h PURO vs. PEX3-R52Ter:2h PURO + 5h DMEM							**	0.003
																						PEX1-G843D:2h PURO vs. PEX3-R52Ter:2h PURO + 5h RAPA							***	0.0008
																						PEX1-G843D:2h PURO + 5h DMEM vs. PEX1-G843D:2h PURO + 5h RAPA							ns	0.9789
																						PEX1-G843D:2h PURO + 5h DMEM vs. PEX3-R52Ter:DMEM							ns	0.9411
																						PEX1-G843D:2h PURO + 5h DMEM vs. PEX3-R52Ter:2h PURO							**	0.0079
																						PEX1-G843D:2h PURO + 5h DMEM vs. PEX3-R52Ter:2h PURO + 5h DMEM							ns	0.9992
																						PEX1-G843D:2h PURO + 5h DMEM vs. PEX3-R52Ter:2h PURO + 5h RAPA							ns	0.9586
																						PEX1-G843D:2h PURO + 5h RAPA vs. PEX3-R52Ter:DMEM							ns	>0.9999
																						PEX1-G843D:2h PURO + 5h RAPA vs. PEX3-R52Ter:2h PURO							***	0.0004
																						PEX1-G843D:2h PURO + 5h RAPA vs. PEX3-R52Ter:2h PURO + 5h DMEM							ns	>0.9999
																						PEX1-G843D:2h PURO + 5h RAPA vs. PEX3-R52Ter:2h PURO + 5h RAPA							ns	>0.9999
																						PEX3-R52Ter:DMEM vs. PEX3-R52Ter:2h PURO							***	0.0002
																						PEX3-R52Ter:DMEM vs. PEX3-R52Ter:2h PURO + 5h DMEM							ns	>0.9999
																						PEX3-R52Ter:DMEM vs. PEX3-R52Ter:2h PURO + 5h RAPA							ns	>0.9999
																						PEX3-R52Ter:2h PURO vs. PEX3-R52Ter:2h PURO + 5h DMEM							**	0.0011
																						PEX3-R52Ter:2h PURO vs. PEX3-R52Ter:2h PURO + 5h RAPA							***	0.0003
																						PEX3-R52Ter:2h PURO + 5h DMEM vs. PEX3-R52Ter:2h PURO + 5h RAPA							ns	>0.9999









































































[truncated: 53 more columns]

## Sheet: Fig. 7
																								EXTENDED DATA
Fig. 7b					Fig. 7d		Quantification: (Alpha Synuclein Intensity/Cell Volume)/100
							siCTRL monomer				siCTRL fibril				siPEX13 monomer				siPEX13 fibril						TRIAL ONE																			TRIAL TWO
							Trial 1	Trial 2	Trial 3	Trial 4	Trial 1	Trial 2	Trial 3	Trial 4	Trial 1	Trial 2	Trial 3	Trial 4	Trial 1	Trial 2	Trial 3	Trial 4			siCTRL	0h						4h Monomer						4h Monomer + 15h						siCTRL	0h
						0h	4.52014	1.4102	1.2811	0.0258862	4.52014	1.4102	1.2811	0.0258862	0.907264	1.72974	1.35568	0.0121963	0.907264	1.72974	1.35568	0.0121963
						4h	2.2005	2.4424	1.8118	0	40.8187	71.5434	76.3449	35.454	1.20287	0.678133	1.31217	0.00353201	55.0639	55.8153	80.97	47.1513							Normalized to Cell Vol						Normalized to Cell Vol						Normalized to Cell Vol							Normalized to Cell Vol
						4h + 15h Clear	0.681671	2.3666	0.0222786	0.260224	1.3932	0.213094	4.34387	1.68796	0.249682	0.3686	0.225473	1.31847	8.49243	46.8684	29.1221	40.6728				a-Syn	PMP70		a-Syn	PMP70		a-Syn	PMP70		a-Syn	PMP70		a-Syn	PMP70		a-Syn	PMP70			a-Syn	PMP70		a-Syn	PMP70
																												Cell Vol						Cell Vol						Cell Vol							Cell Vol
							Tukey's multiple comparisons test		Summary	P Value		Unpaired t-test		Summary	P Value										1	87800	43.38	3116	28.1772	1.39217	1	313491	70.88	4013	78.1189	1.76626	1	172986	62.71	4008	43.1602	1.56462		1	7494106	390.7	8413	890.777	4.644
																									2	0	44.88	3220	0	1.39379	2	1372663	13.8	3471	395.466	0.39758	2	117790	93.25	5686	20.7158	1.63999		2	9446539	333.56	7272	1299.03	4.58691
							siCTRL Monomers					siCTRL PFF 4h + 15h vs. siPEX13 PFF 4h vs. 4h + 15													3	18715	51.4	2832	6.6084	1.81497	3	268242	43.25	4571	58.6834	0.946182	3	75712	73.94	2657	28.4953	2.78284		3	2077286	426.17	6975	297.819	6.10996
							0h vs. 4h		ns	0.9995				*	0.0134369										4	0	40.98	3418	0	1.19895	4	1037457	93.86	5265	197.048	1.78272	4	62944	99.73	4098	15.3597	2.43363		4	418330	230.64	6279	66.6237	3.6732
							0h vs. 4h + 15h		ns	0.9868															5	288356	113.83	7633	37.7775	1.49129	5	351096	92.32	5906	59.4473	1.56316	5	407115	185.3	8550	47.6158	2.16725		5	42741	175.55	6272	6.81457	2.79895
							4h vs. 4h + 15h		ns	0.9916															6	175454	90.32	3981	44.0728	2.26878	6	496029	123.25	4215	117.682	2.92408	6	521494	114.73	7794	66.9097	1.47203		6	1560294	239.6	5518	282.764	4.34215
																									7	1584008	89.97	4244	373.235	2.11993	7	966901	81.75	2718	355.74	3.00773	7	509658	148.06	6071	83.9496	2.43881		7	52841	154.87	7312	7.22661	2.11803
							siCTRL Fibrils																		8	3751051	179.82	6406	585.553	2.80706	8	770763	54.98	3189	241.694	1.72405	8	235071	314.65	10084	23.3113	3.12029		8	173138	165.58	7120	24.3171	2.32556
							0h vs. 4h		****	<0.0001															9	6668939	76.34	4484	1487.27	1.7025	9	2289315	140.59	7178	318.935	1.95862	9	49826	136.3	3133	15.9036	4.35046		9	1569094	176.22	8220	190.887	2.1438
							0h vs. 4h + 15h		ns	0.9999															10	641447	89.66	7130	89.9645	1.2575	10	405300	116.7	3896	104.03	2.99538	10	24065	107.74	4214	5.71073	2.55672		10	61980	62.38	2792	22.1991	2.23424
							4h vs. 4h + 15h		****	<0.0001															11	74020	41.42	3778	19.5924	1.09635	11	55331	41.7	2278	24.2893	1.83055	11	0	124.44	6823	0	1.82383		11	45057	277.44	7738	5.82282	3.58542
																									12	218030	32.22	1527	142.783	2.11002	12	176586	79.06	3520	50.1665	2.24602	12	28620	115.38	4714	6.07128	2.4476		12	149825	200.38	6631	22.5946	3.02187
							siPEX13 Monomers																		13	271058	43.6	1706	158.885	2.55569	13	140671	71.09	5522	25.4746	1.2874	13	100001	282.94	16828	5.94254	1.68136		13	12427	92.39	4057	3.0631	2.2773
							0h vs. 4h		ns	0.9994															14	147811	42.66	1547	95.5469	2.7576	14	2921049	106.46	5381	542.845	1.97844	14	12607	101.89	5266	2.39404	1.93487		14	84341	158.47	3841	21.9581	4.12575
							0h vs. 4h + 15h		ns	0.9971															15	3047452	253.05	10304	295.754	2.45584	15	4975371	82.68	4096	1214.69	2.01855	15	64072	128.09	6870	9.32635	1.86448		15	0	189.91	5344	0	3.55371
							4h vs. 4h + 15h		ns	0.9991															16	323616	77.54	5151	62.8259	1.50534	16	1138830	95.37	6180	184.277	1.5432	16	44052	72	4446	9.90823	1.61943		16	264546	314.56	8395	31.5123	3.74699
																									17	670827	66.5	4951	135.493	1.34316	17	1580959	13.72	5231	302.229	0.262283	17	62004	107.67	3518	17.6248	3.06055		17	80917	382.42	8149	9.92968	4.69285
							siPEX13 Fibrils																		18	1674699	122.31	6672	251.004	1.83318	18	496010	54.3	4868	101.892	1.11545	18	296285	219.82	5478	54.0863	4.01278		18	166655	114.33	3828	43.5358	2.98668
							0h vs. 4h		****	<0.0001															19	2771915	141.74	5580	496.759	2.54014	19	385289	79.06	4523	85.1844	1.74795	19	969700	132.83	4100	236.512	3.23976		19	35751	194.46	3747	9.54123	5.18975
							0h vs. 4h + 15h		****	<0.0001															20	18558515	137.96	4672	3972.28	2.95291	20	2683079	150.41	8169	328.446	1.84123	20	140026	155.1	2836	49.3745	5.46897		20	3517830	124.83	7732	454.97	1.61446
							4h vs. 4h + 15h		***	0.0002															21	89159	50.07	3366	26.4881	1.48752	21	1061281	156.67	8188	129.614	1.91341	21	119001	205.77	3854	30.8773	5.33913		21	238377	184.52	9977	23.8927	1.84945
																									22	7021506	138.24	4977	1410.79	2.77758	22	405087	110.34	5047	80.2629	2.18625	22	0	117.46	5865	0	2.00273		22	413858	137.09	6657	62.1688	2.05934
																									23	2744450	92.22	3416	803.41	2.69965	23	1185462	125.68	4894	242.228	2.56804	23	0	93.45	3564	0	2.62205		23	409860	123.06	6594	62.1565	1.86624
																									24	18746698	488.75	14097	1329.84	3.46705	24	99425	119.75	5795	17.157	2.06644	24	0	142.38	7231	0	1.96902		24	255947	131.14	7216	35.4694	1.81735
																									25	4657845	133.53	4890	952.525	2.73067	25	266840	143.77	9418	28.333	1.52654	25	61857	105.37	4285	14.4357	2.45904		25	169748	158.58	6724	25.2451	2.35842
					Fig. 7e		Quantification: PMP70/Cell Volume																		26	5025508	139.85	5302	947.851	2.63768	26	3738415	162.25	3377	1107.02	4.80456	26	0	178.65	5441	0	3.2834		26	2608418	82.12	4707	554.157	1.74464
							siCTRL monomer				siCTRL fibril				siPEX13 monomer				siPEX13 fibril						27	967371	191.57	6836	141.511	2.80237	27	169295	111.59	4973	34.0428	2.24392	27	0	140.96	4723	0	2.98454		27	111342	126.06	5233	21.2769	2.40894
							Trial 1	Trial 2	Trial 3	Trial 4	Trial 1	Trial 2	Trial 3	Trial 4	Trial 1	Trial 2	Trial 3	Trial 4	Trial 1	Trial 2	Trial 3	Trial 4			28	475931	106.65	3606	131.983	2.95757	28	730671	138.24	5546	131.747	2.49261	28	0	117.37	5085	0	2.30816		28	254392	134.42	5780	44.0125	2.32561
						0h	2.31	2.96	2.67	3.37	2.31	2.96	2.67	3.37	2.20603	2.4487	2.71622	3.61318	2.20603	2.4487	2.71622	3.61318			29	771546	128.82	4366	176.717	2.95053	29	249091	171.49	6669	37.3506	2.57145	29	117020	90.58	4587	25.5112	1.97471		29	765196	115.39	7007	109.205	1.64678
						4h	2	3.17	3.17	3.79	2.47	2.96	3.36	3.04	1.62047	2.71513	3.20058	3.23663	2.01296	3.05909	4.26586	3.26679			30	1261600	111.64	3862	326.67	2.89073	30	40635	145.23	5409	7.51248	2.68497	30	10408	203.45	9384	1.10912	2.16805		30	26936	198.93	6914	3.89586	2.87721
						4h + 15h Clear	2.59522	2.46	2.3615	2.93451	2.08269	2.64289	2.3131	3.23251	1.80432	1.69	1.77043	1.26758	2.24634	2.53568	2.74505	2.2642			31	689386	79.39	2748	250.868	2.88901	31						31	100604	222.67	15352	6.55315	1.45043		31	109095	197.94	6918	15.7697	2.86123
																									32	100051	37.54	2218	45.1087	1.69252	32						32	0	131.44	5701	0	2.30556		32	40703	91.38	4212	9.66358	2.16952
							Tukey's multiple comparisons test		Summary	P Value		Unpaired t-test		Summary	P Value										33	3626647	191.11	10051	360.824	1.9014	33						33	2132604	263.32	8521	250.276	3.09025		33	467690	80.33	5089	91.9021	1.5785
																									34	1263148	296.91	7628	165.594	3.89237	34						34	639872	95.81	6386	100.199	1.50031		34	195087	153.89	4890	39.8951	3.14703
							siCTRL Monomers					siPEX13 Mon 4h + 15h vs. siPEX13 PFF 4h vs. 4h + 15													35	1717561	169.2	3680	466.729	4.59783	35						35	5529689	168.24	4553	1214.52	3.69515		35	1145810	256.09	7870	145.592	3.254
							0h vs. 4h		ns	0.8612				*	0.00321
							0h vs. 4h + 15h		ns	0.8156															AVG			4954.14	452.014	2.31348	AVG			5116.87	220.054	1.99983	AVG			6048.74	68.1671	2.59522		AVG			6326.37	141.02	2.96388
							4h vs. 4h + 15h		ns	0.5011
							siCTRL Fibrils
							0h vs. 4h		ns	0.9415
							0h vs. 4h + 15h		ns	0.7873
							4h vs. 4h + 15h		ns	0.5866																						4h Fibril						4h Fibril + 15h
							siPEX13 Monomers																												Normalized to Cell Vol						Normalized to Cell Vol
							0h vs. 4h		ns	0.9901																						a-Syn	PMP70		a-Syn	PMP70		a-Syn	PMP70		a-Syn	PMP70
							0h vs. 4h + 15h		*	0.0201																								Cell Vol						Cell Vol
							4h vs. 4h + 15h		*	0.0278																					1	8710221	73.25	2532	3440.06	2.89297	1	537391	128.2	5561	96.6357	2.30534
																															2	9352932	150.56	3521	2656.33	4.27606	2	90507	77.78	3937	22.9888	1.97562
							siPEX13 Fibrils																								3	18077490	170.63	4795	3770.07	3.5585	3	1629212	150.1	8887	183.325	1.68898
							0h vs. 4h		ns	0.5623																					4	27962932	110.11	3609	7748.11	3.05098	4	401560	174.31	6786	59.1748	2.56867
							0h vs. 4h + 15h		ns	0.7302																					5	3768605	116	2659	1417.3	4.36254	5	694931	52.34	3708	187.414	1.41154
							4h vs. 4h + 15h		ns	0.1872																					6	4360590	110.2	6145	709.616	1.79333	6	50022	143.77	6228	8.03179	2.30845
																															7	9047783	100.92	4850	1865.52	2.08082	7	0	89.87	3647	0	2.46422
																															8	28440771	191.5	7078	4018.19	2.70557	8	169319	40.33	2972	56.9714	1.357
																															9	36801994	147.61	6585	5588.76	2.24161	9	184748	50.36	2731	67.6485	1.84401
																															10	15442060	89.05	8290	1862.73	1.07419	10	41968	90.51	4755	8.82608	1.90347
																															11	34168336	161.91	7553	4523.81	2.14365	11	0	157.85	6467	0	2.44085
																															12	27027205	73.2	4705	5744.36	1.55579	12	12659	135.79	5061	2.50128	2.68307
																															13	4643519	105.49	4792	969.015	2.20138	13	23743	79.57	6359	3.73376	1.2513
																															14	1699069	123.01	5056	336.05	2.43295	14	3303471	119.31	7167	460.928	1.66471
																															15	33594153	153.84	4947	6790.81	3.10976	15	296362	99.9	4820	61.4859	2.07261
																															16	74937628	212.55	6075	12335.4	3.49877	16	0	130.59	5652	0	2.31051
																															17	63559208	238.59	5891	10789.2	4.05008	17	0	107.92	5984	0	1.80348
																															18	93129807	319.42	8019	11613.6	3.98329	18	24645	139.07	5128	4.80597	2.71197
																															19	50955609	90.71	3180	16023.8	2.85252	19	88503	125.89	3554	24.9024	3.54221
																															20	14559425	174	3825	3806.39	4.54902	20	172496	124.96	6597	26.1476	1.89419
																															21	22193160	117.78	6703	3310.93	1.75712	21	159400	96.84	4044	39.4164	2.39466
																															22	15458529	110.68	5322	2904.65	2.07967	22	636796	125.57	3417	186.361	3.67486
																															23	1081414	106.68	4375	247.18	2.4384	23	4618044	44.45	1396	3308.05	3.1841
																															24	53627691	394.98	10642	5039.25	3.71152	24	0	40.14	3438	0	1.16754
																															25	41054581	149.67	14059	2920.16	1.06458	25	94699	80.94	3034	31.2126	2.66777
																															26	47960806	161.69	9698	4945.43	1.66725	26	11266	58.85	4090	2.75452	1.43888
																															27	36624752	109.06	10949	3345.03	0.996073	27	0	111.71	3138	0	3.55991
																															28	21231728	126.56	8667	2449.72	1.46025	28	53555	54.57	1873	28.5932	2.91351
																															29	11765336	127.4	5932	1983.37	2.14767	29	0	64.72	3228	0	2.00496
																															30	265262	140.27	5379	49.3144	2.60773	30	0	64.92	6117	0	1.0613
																															31	690625	74.86	3287	210.108	2.27746	31	11693	57.66	4477	2.61179	1.28792
																															32	36160311	128.25	9959	3630.92	1.28778	32	0	99.23	6098	0	1.62725
																															33	14207371	77.46	4815	2950.65	1.60872	33	15645	77.23	9413	1.66206	0.820461
																															34	17487345	93.77	6518	2682.93	1.43863	34	0	67.19	8152	0	0.824215
																															35	993050	83.82	5321	186.628	1.57527	35	0	77.46	3752	0	2.0645
																															AVG			6163.8	4081.87	2.47234	AVG			4904.8	139.32	2.08269
																									siPEX13	0h						4h Monomer						4h Monomer + 15h						siPEX13	0h
																													Normalized to Cell Vol						Normalized to Cell Vol						Normalized to Cell Vol							Normalized to Cell Vol
																										a-Syn	PMP70		a-Syn	PMP70		a-Syn	PMP70		a-Syn	PMP70		a-Syn	PMP70		a-Syn	PMP70			a-Syn	PMP70		a-Syn	PMP70
																												Cell Vol						Cell Vol						Cell Vol							Cell Vol
																									1	797517	141.97	7540	105.771	1.88289	1	11867	129.15	13898	0.853864	0.92927	1	22533	32.96	3560	6.32949	0.925843		1	298653	179	11361	26.2876	1.57557
																									2	288134	154.89	6141	46.9197	2.52223	2	268396	83.89	7678	34.9565	1.0926	2	301898	95.98	4352	69.3699	2.20542		2	147525	203.15	9155	16.1141	2.21901
																									3	1507300	170.24	4616	326.538	3.68804	3	643546	112.35	9509	67.6776	1.18151	3	0	94.39	3583	0	2.63438		3	92952	85	5702	16.3016	1.49071
																									4	1469595	174.16	3798	386.939	4.58557	4	61321	69.65	6779	9.04573	1.02744	4	196304	72.36	3994	49.1497	1.81172		4	1284463	112	6330	202.917	1.76935
																									5	137128	108.43	6218	22.0534	1.74381	5	248246	141.4	4186	59.3039	3.37793	5	0	132.95	7024	0	1.8928		5	892757	79.46	3760	237.435	2.1133
																									6	66190	77	4842	13.67	1.59025	6	235670	85.41	7761	30.3659	1.1005	6	137993	164.44	7928	17.4058	2.07417		6	361107	83.29	4974	72.5989	1.67451
																									7	680932	133.19	4214	161.588	3.16065	7	670364	178.66	8793	76.2384	2.03184	7	0	84.68	3246	0	2.60875		7	434738	170.86	7612	57.1122	2.24461
																									8	284099	121.81	3707	76.6385	3.28595	8	548459	80.03	5426	101.08	1.47494	8	516113	68.34	3294	156.683	2.07468		8	90002	148.37	5135	17.5272	2.88939
																									9	97497	157.21	9227	10.5665	1.7038	9	271753	171.19	8478	32.0539	2.01923	9	33455	151.97	9517	3.51529	1.59683		9	577607	127	9991	57.8127	1.27114
																									10	13983	193.57	10463	1.33642	1.85004	10	4544749	151.37	10984	413.761	1.3781	10	8179	92.14	3027	2.70202	3.04394		10	617667	91.58	4470	138.181	2.04877
																									11	46523	78.65	4723	9.85031	1.66526	11	9073990	133.53	9725	933.058	1.37306	11	738908	217.3	10292	71.7944	2.11135		11	73461	162.11	4313	17.0325	3.75864
																									12	0	76.23	4854	0	1.57046	12	86553	210.16	8056	10.7439	2.60874	12	0	66.74	6712	0	0.994338		12	7123163	140	4806	1482.14	2.91303
																									13	43606	57.84	4192	10.4022	1.37977	13	617852	46.77	3392	182.15	1.37883	13	0	115.5	5735	0	2.01395		13	5582223	128.33	5557	1004.54	2.30934
																									14	84759	121.09	5182	16.3564	2.33674	14	259371	75	4739	54.7312	1.58261	14	16286	117.75	4222	3.85741	2.78896		14	495736	152.85	12249	40.4715	1.24786
																									15	38187	80.07	4474	8.53532	1.78967	15	351550	95.02	6260	56.1581	1.51789	15	960	28.11	2604	0.368664	1.07949		15	262462	145.31	7410	35.42	1.961
																									16	61737	64	4481	13.7775	1.42825	16	2618867	131.31	7452	351.431	1.76208	16	2472987	94.34	7040	351.277	1.34006		16	174048	136.97	6017	28.926	2.27638
																									17	223832	273.57	11247	19.9015	2.43238	17	142874	46.18	3702	38.5937	1.24743	17	9879	80.75	3266	3.0248	2.47244		17	779354	196.44	7532	103.472	2.60807
																									18	206544	193.71	7060	29.2555	2.74377	18	207298	112.22	7510	27.6029	1.49427	18	121042	104.16	6519	18.5676	1.59779		18	986224	213.19	9949	99.128	2.14283
																									19	289725	166.79	4528	63.9852	3.68352	19	0	62.87	5987	0	1.05011	19	75551	85.03	6743	11.2044	1.26101		19	243309	144.94	4187	58.1106	3.46167
																									20	2900227	133.92	6888	421.055	1.94425	20	1069428	165.02	9954	107.437	1.65783	20	238129	272.27	14193	16.7779	1.91834		20	1515819	89.3	2921	518.938	3.05717
																									21	657090	183.61	8704	75.4929	2.10949	21	365282	67.97	4891	74.6845	1.3897	21	0	327.62	18135	0	1.80656		21	721728	159.54	6552	110.154	2.43498
																									22	1458094	291.73	9511	153.306	3.06729	22	468604	119.74	5557	84.3268	2.15476	22	0	119.86	8146	0	1.4714		22	713054	138	6474	110.141	2.1316
																									23	78618	131.53	4398	17.8759	2.99068	23	1609219	80.97	4187	384.337	1.93384	23	0	127.46	5252	0	2.42688		23	369154	156.93	7048	52.3771	2.22659
																									24	537107	55.47	4108	130.747	1.35029	24	823847	109.89	6782	121.476	1.62032	24	0	100.58	5520	0	1.8221		24	1005402	153.47	6835	147.096	2.24535
																									25	1653825	112.75	3355	492.943	3.36066	25	24506	134.01	9476	2.58611	1.4142	25	0	101.55	5034	0	2.01728		25	131138	181.95	8958	14.6392	2.03115
																									26	16572	112.08	5366	3.08833	2.08871	26	203674	125.01	9197	22.1457	1.35925	26	0	110.87	7332	0	1.51214		26	385412	503	12710	30.3235	3.95751
																									27	410945	178.96	7479	54.9465	2.39283	27	277822	118.88	10182	27.2856	1.16755	27	0	73.13	5989	0	1.22107		27	803503	162	7007	114.671	2.31197
																									28	177296	108.64	5979	29.6531	1.81703	28	841212	313.28	17103	49.1851	1.83173	28	86883	91.82	6868	12.6504	1.33692		28	2154322	181.4	8802	244.754	2.0609
																									29	15278	99.61	6488	2.35481	1.5353	29	663962	139.71	5874	113.034	2.37845	29	300477	100.53	5476	54.8716	1.83583		29	71724	108.79	5226	13.7245	2.08171
																									30	807	77.11	5311	0.151949	1.45189	30	16299	125.57	5358	3.04199	2.3436	30	40794	88.92	4794	8.50939	1.85482		30	773405	135.01	7334	105.455	1.84088
																									31	667252	58.71	3672	181.714	1.59886	31	1059197	86.92	4894	216.428	1.77605	31	12659	72.69	4541	2.78771	1.60075		31	66629	168	6848	9.7297	2.45327
																									32	811086	43.73	3213	252.439	1.36103	32	449230	77.68	6871	65.3806	1.13055	32	9821	80.61	5168	1.90035	1.55979		32	59378	115.9	6506	9.12665	1.78143
																									33	105562	92.05	4498	23.4687	2.04647	33	183318	129.82	5728	32.0038	2.26641	33	0	33.04	5497	0	0.601055		33	1651220	234.85	4381	376.905	5.36065
																									34	14779	49.76	3133	4.7172	1.58825	34	2204953	85.18	5328	413.843	1.59872	34	68625	67.64	6159	11.1422	1.09823		34	3248007	281.32	6533	497.169	4.30614
																									35	38118	75.59	5160	7.38721	1.46492	35	90361	73.7	6919	13.0598	1.06518	35	0	112.15	4415	0	2.5402		35	538002	191.81	5987	89.8617	3.20377
																																												36	583862	223.09	8284	70.4807	2.69302
																									AVG			5679.14	90.7264	2.20603	AVG			7389.03	120.287	1.62047	AVG			6147.91	24.9682	1.80432
																																												AVG			6875.2	175.903	2.44172
																																4h Fibril						4h Fibril + 15h
																																			Normalized to Cell Vol						Normalized to Cell Vol
																																a-Syn	PMP70		a-Syn	PMP70		a-Syn	PMP70		a-Syn	PMP70
																																		Cell Vol						Cell Vol
																															1	82219477	178.8	11331	7256.15	1.57797	1	25486288	151.7	11504	2215.43	1.31867
																															2	63943489	160.07	6771	9443.73	2.36405	2	6372715	104.84	5535	1151.35	1.89413
																															3	8045030	116.32	4755	1691.91	2.44627	3	0	61.84	4620	0	1.33853
																															4	14444079	102.88	4791	3014.84	2.14736	4	0	54.49	4915	0	1.10865
																															5	105000000	126.98	5551	18915.5	2.28752	5	9807574	101.64	5503	1782.22	1.84699
																															6	2778956	123.53	7388	376.145	1.67204	6	4504740	83.11	8801	511.844	0.944325
																															7	19645366	114.59	5074	3871.77	2.25838	7	1915014	95.23	2843	673.589	3.34963
																															8	8970352	175.39	5900	1520.4	2.97271	8	2258527	60.96	6282	359.524	0.970392
																															9	8987712	84.77	4838	1857.73	1.75217	9	20831299	190.34	8847	2354.62	2.15146
																															10	38092868	74.84	4786	7959.23	1.56373	10	84522	265.27	9506	8.89144	2.79055
																															11	4712719	183.24	9410	500.82	1.94729	11	7005828	106.2	9304	752.991	1.14144
																															12	10061774	133.94	9059	1110.69	1.47853	12	21041675	157.27	5902	3565.18	2.66469
																															13	79369896	190.87	9570	8293.62	1.99446	13	6933897	98.03	5283	1312.49	1.85557
																															14	89040894	52.79	7074	12587.1	0.746254	14	720456	114.59	4721	152.607	2.42724
																															15	89324551	79.29	11255	7936.43	0.704487	15	4134017	93.55	3880	1065.47	2.41108
																															16	35264899	99.1	7107	4962	1.3944	16	52898	69.51	5100	10.3722	1.36294
																															17	9249775	129.95	7873	1174.87	1.65058	17	38217	194.99	6282	6.08357	3.10395
																															18	21328391	222.57	6232	3422.4	3.57141	18	10570913	164.69	8751	1207.97	1.88196
																															19	8190952	155.92	6755	1212.58	2.30822	19	27124428	195.22	17662	1535.75	1.10531
																															20	69822376	92.95	7608	9177.49	1.22174	20	11049	104.27	4667	2.36747	2.2342
																															21	38366085	76.27	4495	8535.28	1.69677	21	42236	187.2	7616	5.54569	2.45798
																															22	11098693	104.72	7149	1552.48	1.46482	22	20135	181.98	17153	1.17385	1.06092
																															23	12622445	197.68	12491	1010.52	1.58258	23	509688	200.86	15160	33.6206	1.32493
																															24	25760014	164.46	5561	4632.26	2.95738	24	439912	105.33	4863	90.461	2.16595
																															25	90594840	183.76	7891	11480.8	2.32873	25	581095	135.97	6633	87.6067	2.0499
																															26	68844972	99.49	5270	13063.6	1.88786	26	91817	113.93	4723	19.4404	2.41224
																															27	33307124	114.02	3960	8410.89	2.87929	27	2656310	239.33	10237	259.481	2.33789
																															28	5265113	98.89	8897	591.785	1.1115	28	55824	148.61	10360	5.38842	1.43446
																															29	3977982	129.67	6074	654.92	2.13484	29	846501	96.07	6447	131.302	1.49015
																															30	26721381	183.12	9694	2756.49	1.889	30	4010915	123.94	6627	605.238	1.87023
																															31	68961016	236.97	6542	10541.3	3.62229	31	74963	36.56	5783	12.9626	0.632198
																															32	37704041	168.6	7037	5357.97	2.39591	32	32400949	167.23	8069	4015.49	2.0725
																															33	10390737	103.51	7806	1331.12	1.32603	33	1368848	139.11	8544	160.212	1.62816
																															34	2758704	135.92	6518	423.244	2.0853	34	38952288	140.06	7166	5435.71	1.95451
																															35	85452494	160.95	5309	16095.8	3.03164	35	7760782	75.05	5165	1502.57	1.45305
																																					36	950967	721.47	21227	44.7999	3.39883
																																					37	11408217	105.75	7248	1573.98	1.45902
																																					38	19872302	2166	13448	1477.71	16.1065
																																					39	8177293	441.09	16774	487.498	2.62961
																																					40	1014910	123.95	6158	164.812	2.01283
																																					41	457475	291.76	12987	35.2256	2.24655
																															AVG			7080.63	5506.39	2.01296	AVG			8348.68	849.243	2.24634

## Sheet: Fig. 8
Fig. 8b								TRIAL 1				TRIAL 2				TRIAL 3				Fig. 8e										Fig. 8g
		PMP70 Density by Count				Q7/7		DMEM				DMEM				DMEM					Quantification: Relative PMP70
		Trial 1	Trial 2	Trial 3				PMP70 #	Cell Volume	PPMP70/Cell Vol		PMP70 #	Cell Volume	PPMP70/Cell Vol		PMP70 #	Cell Volume	PPMP70/Cell Vol			PMP34-GFP				PMP34-GFP-UBKo
	Q7	5.25029	5.00205	3.27817																Q7 DMSO	1	1	1	1	0.61	0.6	0.57	0.6
	Q111	2.96724	3.51603	3.20305			1	84	2278	3.68745	1	425	11783	3.60689	1	100	2663	3.75516		Q7 TOR	0.61	0.36		0.44	0.55	0.4	0.33	0.43
							2	267	3248	8.22044	2	94	5618	1.67319	2	240	5915	4.05748		Q111 DMSO	1	1	1	1	0.79	0.69	0.97	0.92
		Unpaired T-test					3	211	3825	5.51634	3	179	3673	4.8734	3	310	7504	4.13113		Q111 TOR	0.67	0.53	0.76	0.89	0.56	0.41	0.63	0.62
	Q7vs. Q111	0.11591					4	428	7701	5.55772	4	160	7017	2.28018	4	241	6065	3.97362
							5	219	5090	4.30255	5	452	9971	4.53315	5	209	6032	3.46485		Tukey's multiple comparisons test						Summary	P Value
							6	72	2733	2.63447	6	160	4963	3.22386	6	132	3766	3.50505
							7	151	4226	3.57312	7	342	6678	5.12129	7	198	11860	1.66948		Q7 DMSO:PMP34-GFP vs. Q7 DMSO:PMP34-GFP-UBKo						****	<0.0001
							8	467	7354	6.35029	8	266	8185	3.24985	8	205	11727	1.7481		Q7 DMSO:PMP34-GFP vs. Q7 TOR:PMP34-GFP						****	<0.0001
							9	149	4042	3.68629	9	159	4640	3.42672	9	211	13058	1.61587		Q7 DMSO:PMP34-GFP vs. Q7 TOR:PMP34-GFP-UBKo						****	<0.0001
							10	251	6656	3.77103	10	267	5128	5.20671	10	309	14710	2.10061		Q7 DMSO:PMP34-GFP vs. Q111 DMSO:PMP34-GFP						ns	>0.9999
							11	139	4198	3.3111	11	190	4096	4.63867	11	233	10941	2.1296		Q7 DMSO:PMP34-GFP vs. Q111 DMSO:PMP34-GFP-UBKo						ns	0.3111
							12	329	4073	8.07758	12	274	7520	3.64362	12	196	6535	2.99923		Q7 DMSO:PMP34-GFP vs. Q111 TOR:PMP34-GFP						**	0.0056
							13	151	3968	3.80544	13	338	5944	5.68641	13	252	7126	3.53635		Q7 DMSO:PMP34-GFP vs. Q111 TOR:PMP34-GFP-UBKo						****	<0.0001
							14	392	7385	5.30806	14	347	4471	7.76113	14	228	6382	3.57255		Q7 DMSO:PMP34-GFP-UBKo vs. Q7 TOR:PMP34-GFP						ns	0.6716
							15	248	3795	6.53491	15	360	7009	5.13625	15	156	4583	3.40388		Q7 DMSO:PMP34-GFP-UBKo vs. Q7 TOR:PMP34-GFP-UBKo						ns	0.2451
							16	243	5565	4.36658	16	350	6607	5.29741	16	232	6608	3.5109		Q7 DMSO:PMP34-GFP-UBKo vs. Q111 DMSO:PMP34-GFP						****	<0.0001
							17	290	5437	5.33382	17	398	9581	4.15405	17	332	8834	3.75821		Q7 DMSO:PMP34-GFP-UBKo vs. Q111 DMSO:PMP34-GFP-UBKo						*	0.0224
							18	117	2392	4.8913	18	367	6435	5.70319	18	201	5545	3.62489		Q7 DMSO:PMP34-GFP-UBKo vs. Q111 TOR:PMP34-GFP						ns	0.6555
							19	231	5168	4.46981	19	365	6668	5.47391	19	205	6147	3.33496		Q7 DMSO:PMP34-GFP-UBKo vs. Q111 TOR:PMP34-GFP-UBKo						ns	0.9986
							20	146	3267	4.46893	20	389	4366	8.90976	20	374	15137	2.47077		Q7 TOR:PMP34-GFP vs. Q7 TOR:PMP34-GFP-UBKo						ns	0.9987
							21	215	3212	6.69365	21	242	3067	7.89045	21	238	11040	2.1558		Q7 TOR:PMP34-GFP vs. Q111 DMSO:PMP34-GFP						****	<0.0001
							22	215	3870	5.55556	22	325	5715	5.68679	22	111	7176	1.54682		Q7 TOR:PMP34-GFP vs. Q111 DMSO:PMP34-GFP-UBKo						***	0.0007
							23	369	4912	7.51221	23	434	7817	5.552	23	242	11280	2.14539		Q7 TOR:PMP34-GFP vs. Q111 TOR:PMP34-GFP						*	0.0476
							24	152	3396	4.47585	24	489	5498	8.89414	24	186	8131	2.28754		Q7 TOR:PMP34-GFP vs. Q111 TOR:PMP34-GFP-UBKo						ns	0.9315
							25	297	4745	6.25922	25	593	9196	6.44846	25	224	9907	2.26103		Q7 TOR:PMP34-GFP-UBKo vs. Q111 DMSO:PMP34-GFP						****	<0.0001			Fig. 8h
							26	203	3380	6.00592	26	422	7225	5.84083	26	610	18183	3.35478		Q7 TOR:PMP34-GFP-UBKo vs. Q111 DMSO:PMP34-GFP-UBKo						****	<0.0001						Trial 1								Trial 2						Trial 3
							27	192	3710	5.1752	27	207	3525	5.87234	27	343	6380	5.37618		Q7 TOR:PMP34-GFP-UBKo vs. Q111 TOR:PMP34-GFP						**	0.0062
							28	178	2948	6.03799	28	409	5527	7.40004	28	359	8762	4.09724		Q7 TOR:PMP34-GFP-UBKo vs. Q111 TOR:PMP34-GFP-UBKo						ns	0.5634
							29	351	5125	6.84878	29	174	6582	2.64357	29	283	7835	3.612		Q111 DMSO:PMP34-GFP vs. Q111 DMSO:PMP34-GFP-UBKo						ns	0.3111
							30	132	2600	5.07692	30	329	5968	5.51273	30	168	4407	3.81212		Q111 DMSO:PMP34-GFP vs. Q111 TOR:PMP34-GFP						**	0.0056
							31				31	233	5459	4.26818	31	370	7903	4.68177		Q111 DMSO:PMP34-GFP vs. Q111 TOR:PMP34-GFP-UBKo						****	<0.0001
							32				32	309	8819	3.5038	32	347	7341	4.72688		Q111 DMSO:PMP34-GFP-UBKo vs. Q111 TOR:PMP34-GFP						ns	0.5403
							33				33	131	3045	4.30213	33	210	4480	4.6875		Q111 DMSO:PMP34-GFP-UBKo vs. Q111 TOR:PMP34-GFP-UBKo						**	0.0056
							34				34	171	5635	3.03461	34	428	9839	4.35004		Q111 TOR:PMP34-GFP vs. Q111 TOR:PMP34-GFP-UBKo						ns	0.3111
							35				35	233	5041	4.6221
									4343.3	5.25029			6242.06	5.00205			8347.12	3.27817		Fig. 8f
																								% Peroxisome Clearance
																								Trial 1	Trial 2	Trial 3	Trial 4
						Q111/111		DMEM				DMEM				DMEM
								PMP70 #	Cell Volume	PPMP70/Cell Vol		PMP70 #	Cell Volume	PPMP70/Cell Vol		PMP70 #	Cell Volume	PPMP70/Cell Vol		Q7	PMP34-GFP		Torin	38.914	63.6918		55.6729
																					PMP34-GFP-UBKo		DMSO	38.6978	39.7061	42.5704	40.0998						PMP70/Vinculin Densitometry								Relative PMP70
							1	229	10140	2.25838	1	149	4730	3.15011	1	265	7152	3.70526					Torin	44.9822	60.4409	67.0306	56.8216						Trial 1	Trial 2	Trial 3	Trial 4	Trial 5				Trial 1	Trial 2	Trial 3	Trial 4	Trial 5
							2	141	5388	2.61693	2	80	3150	2.53968	2	206	4381	4.70212		Q111	PMP34-GFP		Torin	33.0572	47.4392	24.0778	10.6285				Q7	DMSO	0.577283	2.5049	1.10321	0.99761	0.923865		Q7	DMSO	1	1	1	1	1
							3	146	4486	3.25457	3	209	5239	3.98931	3	173	4250	4.07059			PMP34-GFP-UBKo		DMSO	21.4626	30.9259	3.48563	7.84715					TOR	0.280212	1.01622	1.06232	0.918082	0.522778			TOR	0.485399	0.405692	0.96293	0.920281	0.56586
							4	173	5123	3.37693	4	162	5436	2.98013	4	214	5823	3.67508					Torin	43.8665	58.6666	36.9084	37.6734					DMSO	0.411543	1.34008	0.461876	0.795013	0.631309			DMSO	0.712898	0.534986	0.418665	0.796918	0.683334
							5	393	11015	3.56786	5	122	5496	2.2198	5	243	4094	5.93552														TOR	0.294119	0.997011	0.467578	0.725432	0.269109			TOR	0.509489	0.398025	0.423833	0.72717	0.291285
							6	192	7953	2.41418	6	87	1806	4.81728	6	175	4072	4.29764		Tukey's multiple comparisons test				Summary	P Value						Q111	DMSO	0.683897	0.865331	0.897355	0.558703	0.586992		Q111	DMSO	1	1	1	1	1
							7	115	6582	1.74719	7	137	5911	2.31771	7	229	4249	5.3895		Q7 PMP34-UB DMSO vs. Q7 PMP34-UB TOR				ns	0.0963							TOR	0.718043	0.639862	0.814903	0.264669	0.33001			TOR	1.04993	0.739441	0.908116	0.47372	0.562206
							8	109	5512	1.9775	8	207	8502	2.43472	8	181	5009	3.6135		Q7 PMP34-UB DMSO vs. Q111 PMP34-UB DMSO				*	0.0143							DMSO	0.721856	0.767672	0.76821	0.518573	0.65725			DMSO	1.0555	0.887143	0.856083	0.928173	1.11969
							9	122	5990	2.03673	9	171	5744	2.97702	9	211	4630	4.55724		Q7 PMP34-UB DMSO vs. Q111 PMP34-UB TOR				ns	0.9277							TOR	0.654941	0.597343	0.383169	0.27275	0.227336			TOR	0.957661	0.690306	0.426998	0.488185	0.38729
							10	172	7684	2.23842	10	273	12260	2.22675	10	239	5118	4.66979		Q7 PMP34-UB TOR vs. Q111 PMP34-UB DMSO				***	0.0002
							11	182	8263	2.20259	11	162	3961	4.08988	11	168	3809	4.41061		Q7 PMP34-UB TOR vs. Q111 PMP34-UB TOR				ns	0.25
							12	191	6769	2.82169	12	307	4145	7.40651	12	267	5811	4.59473		Q111 PMP34-UB DMSO vs. Q111 PMP34-UB TOR				**	0.005							Tukey's multiple comparisons test						Summary	P Value
							13	273	7028	3.88446	13	169	3720	4.54301	13	244	5702	4.2792
							14	117	4153	2.81724	14	156	3408	4.57746	14	308	6745	4.56635														Q7 DMSO:PMP34-GFP vs. Q7 DMSO:PMP34-GFP-UBKo						*	0.0346
							15	190	8034	2.36495	15	116	3796	3.05585	15	125	3316	3.7696														Q7 DMSO:PMP34-GFP vs. Q7 TOR:PMP34-GFP						ns	0.0836
							16	378	7703	4.90718	16	172	4299	4.00093	16	92	6986	1.31692														Q7 DMSO:PMP34-GFP vs. Q7 TOR:PMP34-GFP-UBKo						***	0.0008
							17	225	5552	4.05259	17	104	2898	3.58868	17	255	9593	2.65819														Q7 DMSO:PMP34-GFP vs. Q111 DMSO:PMP34-GFP						ns	>0.9999
							18	263	8030	3.27522	18	298	7836	3.80296	18	91	7313	1.24436														Q7 DMSO:PMP34-GFP vs. Q111 DMSO:PMP34-GFP-UBKo						ns	>0.9999
							19	225	8359	2.69171	19	188	4241	4.43292	19	84	5107	1.6448														Q7 DMSO:PMP34-GFP vs. Q111 TOR:PMP34-GFP						ns	0.3154
							20	179	7506	2.38476	20	319	7084	4.50311	20	110	5341	2.05954														Q7 DMSO:PMP34-GFP vs. Q111 TOR:PMP34-GFP-UBKo						*	0.0153
							21	215	8810	2.44041	21	278	9605	2.89433	21	88	5843	1.50608														Q7 DMSO:PMP34-GFP-UBKo vs. Q7 TOR:PMP34-GFP						ns	>0.9999
							22	105	2138	4.91113	22	252	6144	4.10156	22	117	4728	2.47462														Q7 DMSO:PMP34-GFP-UBKo vs. Q7 TOR:PMP34-GFP-UBKo						ns	0.831
							23	115	2011	5.71855	23	347	7107	4.88251	23	78	3076	2.53576														Q7 DMSO:PMP34-GFP-UBKo vs. Q111 DMSO:PMP34-GFP						*	0.0346
							24	131	4534	2.88928	24	272	7919	3.43478	24	86	4919	1.74832														Q7 DMSO:PMP34-GFP-UBKo vs. Q111 DMSO:PMP34-GFP-UBKo						ns	0.0629
							25	142	7310	1.94254	25	180	6074	2.96345	25	93	7629	1.21903														Q7 DMSO:PMP34-GFP-UBKo vs. Q111 TOR:PMP34-GFP						ns	0.9572
							26	172	5859	2.93565	26	149	5339	2.79078	26	189	4943	3.82359														Q7 DMSO:PMP34-GFP-UBKo vs. Q111 TOR:PMP34-GFP-UBKo						ns	>0.9999
							27	161	5545	2.90352	27	216	6771	3.19008	27	119	4490	2.65033														Q7 TOR:PMP34-GFP vs. Q7 TOR:PMP34-GFP-UBKo						ns	0.6086
							28	133	5043	2.63732	28	329	14673	2.24221	28	123	5143	2.3916														Q7 TOR:PMP34-GFP vs. Q111 DMSO:PMP34-GFP						ns	0.0836
							29	156	7827	1.9931	29	137	6773	2.02274	29	128	4224	3.0303														Q7 TOR:PMP34-GFP vs. Q111 DMSO:PMP34-GFP-UBKo						ns	0.1428
							30	135	6158	2.19227	30	299	8912	3.35503	30	135	5838	2.31244														Q7 TOR:PMP34-GFP vs. Q111 TOR:PMP34-GFP						ns	0.9966
							31	191	5532	3.45264	31	119	2692	4.42051	31	75	4340	1.72811														Q7 TOR:PMP34-GFP vs. Q111 TOR:PMP34-GFP-UBKo						ns	0.996
							32	172	3532	4.86976	32	164	4590	3.57298	32	99	4016	2.46514														Q7 TOR:PMP34-GFP-UBKo vs. Q111 DMSO:PMP34-GFP						***	0.0008
							33	136	7197	1.88968	33	159	5635	2.82165	33	126	4746	2.65487														Q7 TOR:PMP34-GFP-UBKo vs. Q111 DMSO:PMP34-GFP-UBKo						**	0.0015
							34	142	5808	2.4449	34	256	8976	2.85205	34																	Q7 TOR:PMP34-GFP-UBKo vs. Q111 TOR:PMP34-GFP						ns	0.2241
							35	226	6040	3.74172	35	264	6835	3.86247	35																	Q7 TOR:PMP34-GFP-UBKo vs. Q111 TOR:PMP34-GFP-UBKo						ns	0.9491
																																Q111 DMSO:PMP34-GFP vs. Q111 DMSO:PMP34-GFP-UBKo						ns	>0.9999
									6417.54	2.96724			6048.77	3.51603			5225.33	3.20305														Q111 DMSO:PMP34-GFP vs. Q111 TOR:PMP34-GFP						ns	0.3154
																																Q111 DMSO:PMP34-GFP vs. Q111 TOR:PMP34-GFP-UBKo						*	0.0153
																																Q111 DMSO:PMP34-GFP-UBKo vs. Q111 TOR:PMP34-GFP						ns	0.459
																																Q111 DMSO:PMP34-GFP-UBKo vs. Q111 TOR:PMP34-GFP-UBKo						*	0.029
																																Q111 TOR:PMP34-GFP vs. Q111 TOR:PMP34-GFP-UBKo						ns	0.8482
Fig. 8c
																														Fig. 8i
																																	% Peroxisome Clearance
																																	Treatment	Trial 1	Trial 2	Trial 3	Trial 4	Trial 5
																															Q7	PMP34-GFP	Torin	51.4601	59.4308	3.70699	7.97185	43.414
																																PMP34-GFP-UBKo	DMEM	28.7102	46.5014	58.1335	20.3082	31.6666
																																	Torin	49.0511	60.1975	57.6167	27.283	70.8715
																															Q111	PMP34-GFP	Torin	-4.99288	26.0559	9.18839	52.628	43.7794
																																PMP34-GFP-UBKo	DMEM	-5.55049	11.2857	14.3917	7.1827	-11.9691
																																	Torin	4.23389	30.9694	57.3002	51.1815	61.271
																																Tukey's multiple comparisons test					Summary	P Value
																																Q7 PMP34-UB DMSO vs. Q7 PMP34-UB TOR					ns	0.4793
																																Q7 PMP34-UB DMSO vs. Q111 PMP34-UB DMSO					*	0.0298
																																Q7 PMP34-UB DMSO vs. Q111 PMP34-UB TOR					ns	0.9833
																																Q7 PMP34-UB TOR vs. Q111 PMP34-UB DMSO					**	0.0015
																																Q7 PMP34-UB TOR vs. Q111 PMP34-UB TOR					ns	0.6917
																																Q111 PMP34-UB DMSO vs. Q111 PMP34-UB TOR					*	0.0145

## Sheet: Fig. 9
Fig.9a					Fig.9b																						Fig.9c		Aggrephagy (%FK1 Aggregate Clearance)									EXTENDED DATA
					DENSITOMETRY																								DMEM			LYN-1604
																													Trial 1	Trial 2	Trial 3	Trial 1	Trial 2	Trial 3					Figure 9c Calculations
					Trial 1		ATG13	P-ATG13	P-ATG13/AT13	B-ACTIN	ATG13/V	P-ATG13/V	TOTAL ATG13			TOTAL ATG13												MOCK	94.3	86.8	71.8	98.3	96.6	95.1						Trial 1 - Aggregate Volume								Trial 2 - Aggregate Volume
						DMSO	12556.6	9315.76	0.741902	28747.6	0.436787	0.324053	0.760841			Trial 1	Trial 2	Trial 3	Trial 4	Trial 5	Trial 6	Trial 7	Trial 8	TTEST DMSO vs. LYN				siCTRL	97	90	85	102.9	99.8	93.7						MOCK	siCTRL	siFIP200	siPEX1	siPEX13				MOCK	siCTRL
						LYN1604	19077.2	16121.8	0.845079	25069	0.760989	0.643095	1.40408		DMSO	0.760841	1.20799	1.47348	0.454071	1.26677	0.955539	1.51172	0.816991	P VALUE				siFIP200	40.4	28.8	35	49.9	59.8	42.5					DMEM	0.0131049	0.0862772	0.163046	0.00350317	0.0404343			DMEM	0.0401459	0.00872475
															LYN1604	1.40408	1.58045	2.13849	1.05726	1.39825	0.827336	2.03949	2.05098	0.03				siPEX1	35.8	59.2	38.7	92.6	92.8	83.6					3P	1.16722	1.23587	0.815377	0.782348	1.2714			3P	1.02003	1.14763
					Trial 2		ATG13	P-ATG13	P-ATG13/AT13	VINCULIN	ATG13/V	P-ATG13/V	TOTAL ATG13															siPEX13	64	41.7	55.9	96.3	85.4	101					3P5C	0.0787868	0.12039	0.551905	0.503321	0.483934			3P5C	0.169514	0.122665
						DMSO	33178.9	7202.73	0.217088	33428.8	0.992527	0.215465	1.20799			Relative tATG12/Bactin																							3P5L	0.0329447	0.0532256	0.489614	0.060869	0.0855623			3P5L	0.0739418	0.0106916
						LYN1604	28610.7	20117.6	0.703149	30832	0.927955	0.65249	1.58045			Trial 1	Trial 2	Trial 3	Trial 4	Trial 5	Trial 6	Trial 7	Trial 8	TTEST DMSO vs. LYN
															DMSO	1	1	1	1	1	1	1	1	P VALUE					Multiple t-tests										Gain	1.15412	1.1496	0.65233	0.778845	1.23096			Gain	0.979882	1.13891
					Trial 3		ATG13	P-ATG13	P-ATG13/AT13	VINCULIN	ATG13/V	P-ATG13/V	TOTAL ATG13		LYN1604	1.84544	1.30832	1.45132	2.32839	1.10379	0.865832	1.34912	2.51041	0.01						P value									Loss DMEM	1.08844	1.11548	0.263471	0.279027	0.787465			Loss DMEM	0.850513	1.02497
						DMSO	30644.7	19051.1	0.621676	33726.9	0.908615	0.564864	1.47348																MOCK	0.200495									Loss LYN	1.13428	1.18265	0.325763	0.721479	1.18584			Loss LYN	0.946086	1.13694
						LYN1604	28242.8	19986.7	0.707674	22553.1	1.25228	0.886207	2.13849			P-ATG13/AT13													siCTRL	0.143023									% Clearance DMEM	94.3089	97.0326	40.3893	35.8258	63.9714			% Clearance DMEM	86.7976	89.9957
																Trial 1	Trial 2	Trial 3	Trial 4	Trial 5	Trial 6	Trial 7	Trial 8	TTEST DMSO vs. LYN					siFIP200	0.065411									% Clearnace LYN	98.281	102.875	49.9383	92.6345	96.3339			% Clearnace LYN	96.551	99.8273
							ATG13	P-ATG13	P-ATG13/AT13	VINCULIN	ATG13/V	P-ATG13/V	TOTAL ATG13		DMSO	0.741902	0.217088	0.621676	0.223	0.615	0.57	0.887	0.587	P VALUE					siPEX1	0.014978
					Trial 4	DMSO	8844.1	1972.01	0.222975	23820.3	0.371284	0.082787	0.454071		LYN1604	0.845079	0.703149	0.707674	0.645526	0.932	0.754894	0.978141	1.08823	0.02					siPEX13	0.009464										AVG FK1 volume/cell volume
					Trial 5	DMSO	16595.7	10206.6	0.615017	21158	0.78437	0.482401	1.26677																											MOCK	siCTRL	siFIP200	siPEX1	siPEX13				AVG % Aggrephagy activity
					Trial 6	DMSO	11932.1	6796.84	0.569627	19600.4	0.608768	0.346771	0.955539			Relative P-ATG13/AT13																							DMEM	0.0238373	0.056905	0.122371	0.0887532	0.0650324				MOCK	si62
					Trial 4	LYN1604	15802	10200.6	0.645526	24594.4	0.642504	0.414753	1.05726			Trial 1	Trial 2	Trial 3	Trial 4	Trial 5	Trial 6	Trial 7	Trial 8	TTEST DMSO vs. LYN															3P	1.19478	1.31891	1.07953	1.04076	1.22047			% Clearance DMEM	84.3078	90.6837
					Trial 5	LYN1605	14859.1	13853.6	0.932333	20534.8	0.723605	0.674641	1.39825		DMSO	1	1	1	1	1	1	1	1	P VALUE															3P5C	0.218386	0.181018	0.752684	0.601461	0.593441			% Clearnace LYN	96.6393	98.8078
					Trial 6	LYN1606	8442.43	6373.13	0.754894	17907.5	0.471445	0.355891	0.827336		LYN1604	1.13907	3.23901	1.13833	2.89473	1.51545	1.32437	1.10275	1.85389	0.02															3P5L	0.0643018	0.0778861	0.6009	0.186309	0.129791
					Trial 7		ATG13	P-ATG13	P-ATG13/AT13	VINCULIN	ATG13/V	P-ATG13/V	TOTAL ATG13
						DMSO	26227.6	23272.2	0.887316	32744	0.80099	0.710731	1.51172																										Figure 9g Calculations
						LYN1604	33058.4	32335.8	0.978141	32063.9	1.03102	1.00848	2.03949																											si62: CTRL, si276: FIP200, si39: PEX1, si100: PEX13					*For Extended Aggregate Volume values see Supplemental Figure 8 Source Data Tab
																																								EV: Empty vector
					Trial 8		ATG13	P-ATG13	P-ATG13/AT13	BACTIN	ATG13/V	P-ATG13/V	TOTAL ATG13																											1538: ULK1-FLAG
						DMSO	21200.8	12446.7	0.587084	41184.7	0.514775	0.302216	0.816991
						LYN1604	33790.2	36771.6	1.08823	34403.8	0.982163	1.06882	2.05098
																																								TRIAL ONE - Aggregate Volume
																																								si62 EV	si62 ULK1	si276 EV	si276 ULK1	si39 EV	si39 ULK1	si100 EV	si100 ULK1
																													Aggrephagy (%FK1 Aggregate Clearance)										DMEM	0.0137291	0.0993815	0.181576	0.132502	0.0408992	0.14435	0.00294384	0.142795		DMEM
								Fig.9e													RELATIVE						Fig.9g		Empty Vector				ULK1-FLAG						3P	0.875979	0.510841	0.993287	0.936554	0.850112	0.635654	0.956667	1.08346		3P
Fig.9d										Densitometry						pATG13/tATG13					pATG13/tATG13								Trial 1	Trial 2	Trial 3	Trial 4	Trial 1	Trial 2	Trial 3	Trial 4			3P5C	0.0388379	0.159686	0.569619	0.599988	0.328619	0.28064	0.483982	0.478708		3P5C
										pATG13	ATG13	Bactin	pATG13/ATG13	tATG13/B-Actin			Trial 1	Trial 2	Trial 3			Trial 1	Trial 2	Trial 3	TTEST CTRL vs. ULK1			siCTRL	97.1	90.5	101.9	90	85.3	76.6	104.4	72.2
									CTRL 1	16108.7	23541.1	20996.7	0.684281	1.12118		CTRL 1	0.684281	1.01396	0.971453		CTRL 1	1	1	1	P Value			siFIP200	52.2	18.3	28.3	28.8	41.9	27.4	56.8	55.6
									ULK1-WT 1	17326.1	18614.1	22151	0.930803	0.840331		ULK1-WT 1	0.930803	1.1488	1.47375		ULK1-WT 1	1.36026	1.13298	1.51705	0.0391444			siPEX1	64.4	63.2	51.5	59.2	72.3	81.1	94.2	71.4			Gain	0.86225	0.41146	0.811711	0.804052	0.809213	0.491304	0.953723	0.940668		Gain
									CTRL 2	52681.3	51955.8	37665.9	1.01396	1.37939														siPEX13	49.6	51.6	47.8	41.7	64.3	61.6	96	71.3			Loss	0.837141	0.351155	0.423669	0.336566	0.521493	0.355014	0.472685	0.604755		Loss
									ULK1-WT 2	42147.3	36688.1	47194.5	1.1488	0.777382							RELATIVE																		% Clearance	97.088	85.3437	52.1945	41.8587	64.4444	72.2595	49.5621	64.2899		% Clearance
									CTRL 3	49101.4	50544.3	36133.9	0.971453	1.39881		tATG13/B-Actin					tATG13/B-Actin
									ULK1-WT 3	36528.2	24786	38771.8	1.47375	0.639279			Trial 1	Trial 2	Trial 3			Trial 1	Trial 2	Trial 3	TTEST CTRL vs. ULK1				Multiple t-tests
																CTRL 1	1.12118	1.37939	1.39881		CTRL 1	1	1	1	P Value					P value
																ULK1-WT 1	0.840331	0.777382	0.639279		ULK1-WT 1	0.749506	0.563571	0.457018	0.00866745				siCTRL	0.253951
																													siFIP200	0.223314
																													siPEX1	0.022811
																													siPEX13	0.042282
[truncated: 26 more columns]
