# Supplementary material for: Upregulated pexophagy limits the capacity of selective autophagy
Source: Nat Commun. 2024 Jan 9;15:375. doi: 10.1038/s41467-023-44005-4 (PMC10776696; doi:10.1038/s41467-023-44005-4)
Supplement: Supplementary file 4 — Source Data [file 41467_2023_44005_MOESM4_ESM.zip › Source Data - Supplementary Information Figures.xlsx]

## Sheet: Fig. S1
Fig. S1b								EXTENDED DATA
	Single Depletion
		Trial 1	Trial 2	Trial 3	Trial 4
	siCTRL	1	1	1	1
	siATG12	1.18	1.11	0.88	0.994024			siRNA Legend			TRIAL ONE																										TRIAL TWO
	siPEX1	0.86	0.8	0.84	0.818719			si62	siCTRL
	siPEX13	0.59	0.74	0.65	0.570141			si29	siATG12
	siPEX14	1.34	0.92	1.05	0.978302			si39	PEX1			si62					si29					si39					si100					si42						si62					si29					si39
								si100	PEX13			PMP70		Density			PMP70		Density			PMP70		Density			PMP70		Density			PMP70		Density				PMP70		Density			PMP70		Density			PMP70
	ATG12 Co-Depletion							si42	siPEX14			COUNT	CELL VOL	COUNT			COUNT	CELL VOL	COUNT			COUNT	CELL VOL	COUNT			COUNT	CELL VOL	COUNT			COUNT	CELL VOL	COUNT				COUNT	CELL VOL	COUNT			COUNT	CELL VOL	COUNT			COUNT	CELL VOL
		Trial 1	Trial 2	Trial 3	Trial 4						1	161	7496	2.14781		1	144	2729	5.27666		1	101	4391	2.30016		1	103	5080	2.02756		1	170	5278	3.22092			1	164	5452	3.00807		1	107	4872	2.19622		1	45	3103
	siCTRL	1	1	1	1						2	168	7167	2.34408		2	190	3641	5.21835		2	92	7392	1.24459		2	102	6010	1.69717		2	160	5360	2.98507			2	261	4213	6.19511		2	159	4767	3.33543		2	125	5939
	siPEX1	1.18	0.97	1.01	1.16105						3	143	5858	2.44111		3	230	4387	5.24276		3	131	3388	3.86659		3	102	5229	1.95066		3	231	5102	4.52764			3	156	2611	5.97472		3	161	4393	3.66492		3	148	5230
	siPEX13	1.08	1.2	1.12	0.959493						4	195	5433	3.58918		4	173	6120	2.8268		4	88	3915	2.24777		4	135	6004	2.2485		4	197	5737	3.43385			4	244	4321	5.64684		4	258	6121	4.215		4	126	3827
	siPEX14	1.01	1.27	1.1	1.18876						5	125	6223	2.00868		5	203	5908	3.43602		5	151	4205	3.59096		5	102	5624	1.81366		5	153	5237	2.92152			5	107	4185	2.55675		5	187	3138	5.95921		5	159	5632
											6	176	5668	3.10515		6	155	3683	4.20853		6	137	3820	3.58639		6	75	4070	1.84275		6	241	5126	4.70152			6	225	4380	5.13699		6	193	3350	5.76119		6	115	7005
											7	183	6132	2.98434		7	356	8835	4.02943		7	49	4133	1.18558		7	135	6627	2.03712		7	191	4286	4.45637			7	206	7503	2.74557		7	242	4615	5.24377		7	165	6692
											8	196	9010	2.17536		8	349	10036	3.47748		8	89	4590	1.939		8	143	8575	1.66764		8	228	4038	5.64636			8	204	4903	4.16072		8	242	4560	5.30702		8	172	6369
											9	255	7150	3.56643		9	316	10808	2.92376		9	69	3575	1.93007		9	129	6293	2.0499		9	315	8031	3.9223			9	141	4090	3.44743		9	126	3364	3.74554		9	139	5822
	One-way ANOVA				Summary	Adjusted P Value					10	147	6462	2.27484		10	204	7694	2.65142		10	152	4656	3.2646		10	183	5946	3.0777		10	195	7020	2.77778			10	253	6582	3.84382		10	187	4858	3.84932		10	159	6152
	siCTRL vs. siATG12				ns	0.9563					11	181	4389	4.12395		11	201	7444	2.70016		11	150	6747	2.22321		11	244	9066	2.69137		11	432	7678	5.62647			11	194	4134	4.69279		11	176	6300	2.79365		11	318	9899
	siCTRL vs. siPEX1				*	0.0457					12	101	3508	2.87913		12	240	6349	3.78012		12	75	8392	0.893708		12	132	6787	1.94489		12	402	8078	4.97648			12	251	5103	4.91868		12	381	13252	2.87504		12	190	8959
	siCTRL vs. siPEX13				**	0.0012					13	70	1995	3.50877		13	244	8241	2.96081		13	68	4980	1.36546		13	153	9138	1.67433		13	256	5389	4.75042			13	316	8699	3.6326		13	201	5381	3.73537		13	256	7988
	siCTRL vs. siPEX14				ns	0.7677					14	86	3692	2.32936		14	261	6422	4.06415		14	97	6392	1.51752		14	116	6797	1.70664		14	183	6434	2.84426			14	250	8075	3.09598		14	182	6274	2.90086		14	160	5633
	siCTRL vs. siCTRL+ATG12				ns	>0.9999					15	77	3165	2.43286		15	183	6643	2.75478		15	127	6052	2.09848		15	161	9510	1.69295		15	227	6571	3.45457			15	271	6536	4.14627		15	197	4201	4.68936		15	207	6509
	siPEX1 vs. siPEX1+ATG12				**	0.0014					16	52	2647	1.96449		16	180	8021	2.24411		16	199	8509	2.3387		16	105	5107	2.056		16	291	8816	3.30082			16	274	5922	4.62682		16	345	8024	4.2996		16	187	6243
	siPEX13 vs. siPEX13+ATG12				****	<0.0001					17	162	5498	2.94653		17	274	7506	3.65041		17	49	5429	0.90256		17	114	4681	2.43538		17	270	9146	2.95211			17	117	5617	2.08296		17	196	5657	3.46473		17	161	6859
	siPEX14 vs. siPEX14+ATG12				ns	0.8145					18	86	4254	2.02163		18	242	7221	3.35134		18	70	3667	1.90892		18	58	5141	1.12819		18	143	5395	2.6506			18	170	5269	3.22642		18	176	3909	4.50243		18	146	4973
											19	184	5812	3.16586		19	223	7682	2.90289		19	108	3936	2.7439		19	69	4327	1.59464		19	298	9022	3.30304			19	203	5874	3.45591		19	111	2780	3.99281		19	170	5480
Fig. S1c											20	169	8396	2.01286		20	194	6399	3.03172		20	155	2839	5.45967		20	54	4768	1.13255		20	222	7213	3.07778			20	120	5688	2.1097		20	114	5049	2.25787		20	222	6541
											21	316	8053	3.924		21	127	5597	2.26907		21	81	8573	0.944827		21	32	4003	0.7994		21	191	3012	6.3413			21	162	5529	2.93001		21	203	5061	4.01107		21	199	8499
											22	199	5774	3.44648		22	106	3364	3.15101		22	149	6485	2.29761		22	49	3728	1.31438		22	196	3873	5.06068			22	162	4499	3.6008		22	276	5520	5		22	205	7910
											23	214	6998	3.05802		23	251	6174	4.06544		23	160	6228	2.56904		23	45	3584	1.25558		23	219	4849	4.5164			23	163	8357	1.95046		23	327	7526	4.34494		23	218	6704
											24	162	6504	2.49077		24	336	9626	3.49055		24	104	4158	2.5012		24	80	5196	1.53965		24	167	3514	4.75242			24	213	6688	3.18481		24	199	5568	3.57399		24	249	7025
											25	178	6168	2.88586		25	247	7200	3.43056		25	103	5860	1.75768		25	49	3077	1.59246		25	172	3298	5.21528			25	219	8031	2.72693		25	246	7865	3.12778		25	279	8345
											26	146	5147	2.8366		26	426	12279	3.46934		26	110	6838	1.60866		26	115	5876	1.95711		26	185	5111	3.61964			26	118	6207	1.90108		26	285	6033	4.72402		26	118	4375
											27	229	6070	3.77265		27	381	9066	4.20251		27	154	5197	2.96325		27	73	3215	2.27061		27	158	3223	4.90226			27	233	8317	2.80149		27	203	7674	2.6453		27	157	4178
											28	208	4262	4.88034		28	372	8151	4.56386		28	124	6345	1.95429		28	97	3290	2.94833		28	186	3645	5.10288			28	216	8805	2.45315		28	150	3888	3.85802		28	172	6508
											29	239	4901	4.87656		29	274	8667	3.16142		29	109	8793	1.23962		29	59	3713	1.58901		29	169	4421	3.82266			29	259	6448	4.01675		29	149	4127	3.61037		29	168	7694
											30	206	3817	5.39691		30	228	6242	3.65268		30	92	7002	1.31391		30	52	4248	1.22411		30	316	5871	5.38239			30	188	5972	3.14802		30	120	3530	3.39943		30	184	4324
											31	182	5994	3.03637		31	325	5319	6.11017		31	61	4143	1.47236													31	115	3424	3.35864		31	179	3192	5.60777		31	318	7280
											32	311	7148	4.35087		32	539	12069	4.46599																		32	392	11050	3.54751		32	320	6261	5.111		32	251	6073
																								2.16872													33	160	5009	3.19425		33	155	4360	3.55505		33	229	6444
											AVG			3.09306		AVG			3.64888		AVG					AVG			1.83201		AVG			4.14153			34	157	5443	2.88444		34	155	3851	4.02493		34
																																					35	204	4866	4.19236		35	217	6171	3.51645		35
																																					36	240	7565	3.1725		36	210	6215	3.37892		36
																																					37	183	4959	3.69026		37	223	5208	4.28187		37
																																					38	165	5810	2.83993		38	235	6252	3.7588		38
												si62 + si29					si39 + si29					si100 + si29					si42 + si29										39	168	5042	3.33201		39	182	5926	3.07121		39
												PMP70		Density			PMP70		Density			PMP70		Density			PMP70		Density								40	153	6671	2.29351		40	155	5612	2.76194		40
												COUNT	CELL VOL	COUNT			COUNT	CELL VOL	COUNT			COUNT	CELL VOL	COUNT			COUNT	CELL VOL	COUNT													41	147	4450	3.30337		41
											1	82	2263	3.62351		1	184	6016	3.05851		1	104	2607	3.98926		1	237	5634	4.2066													42	145	4918	2.94835		42
											2	182	3694	4.92691		2	252	6372	3.9548		2	128	2511	5.09757		2	98	4043	2.42394
											3	62	1830	3.38798		3	262	5017	5.22224		3	185	2989	6.18936		3	201	3812	5.27282
											4	149	3607	4.13086		4	200	3663	5.46001		4	188	2677	7.02279		4	207	4507	4.59286								AVG			3.49808		AVG			3.86676		AVG
											5	160	1936	8.26446		5	242	2999	8.06936		5	243	5375	4.52093		5	144	3343	4.30751
											6	170	5189	3.27616		6	173	4484	3.85816		6	290	6549	4.42816		6	312	7051	4.4249
											7	220	4118	5.3424		7	119	5938	2.00404		7	262	11627	2.25338		7	272	8948	3.03979
											8	179	3510	5.09972		8	161	5539	2.90666		8	408	10752	3.79464		8	122	5762	2.11732
											9	224	5980	3.74582		9	55	6086	0.903713		9	300	9576	3.13283		9	179	4956	3.61178									si62 + si29					si39 + si29					si100 + si29
											10	207	3766	5.49655		10	385	7885	4.88269		10	244	9880	2.46964		10	250	5498	4.54711									PMP70		Density			PMP70		Density			PMP70
											11	201	4406	4.56196		11	420	7187	5.84388		11	273	9678	2.82083		11	317	7768	4.08084									COUNT	CELL VOL	COUNT			COUNT	CELL VOL	COUNT			COUNT	CELL VOL
											12	144	4582	3.14273		12	164	3642	4.50302		12	113	4344	2.60129		12	176	4764	3.69437								1	208	8217	2.53134		1	113	3638	3.1061		1	409	9403
											13	68	4974	1.36711		13	309	5054	6.11397		13	134	3802	3.52446		13	296	7960	3.71859								2	158	5480	2.88321		2	151	4663	3.23826		2	295	7489
											14	130	4117	3.15764		14	307	4864	6.31168		14	179	5203	3.44032		14	202	4031	5.01116								3	247	7406	3.33513		3	105	4809	2.18341		3	295	6784
											15	185	4827	3.83261		15	195	3332	5.85234		15	187	5420	3.45018		15	210	5653	3.71484								4	182	5643	3.22523		4	159	5340	2.97753		4	255	4973
											16	152	3458	4.3956		16	324	4797	6.75422		16	269	5966	4.50888		16	158	5781	2.73309								5	101	3002	3.36442		5	191	6423	2.97369		5	186	5462
											17	224	6170	3.63047		17	171	3833	4.46126		17	187	6484	2.88402		17	163	3381	4.82106								6	73	2571	2.83936		6	206	6086	3.38482		6	294	8957
											18	131	4077	3.21315		18	195	2622	7.43707		18	189	7476	2.52809		18	168	4648	3.61446								7	103	3826	2.69211		7	294	9465	3.10618		7	114	3690
											19	261	4390	5.94533		19	300	4997	6.0036		19	203	5294	3.83453		19	175	5730	3.0541								8	218	5419	4.02288		8	178	4925	3.61421		8	158	4445
											20	179	6026	2.97046		20	207	3791	5.4603		20	357	6444	5.54004		20	869	25047	3.46948								9	219	6177	3.54541		9	202	6348	3.1821		9	105	3118
											21	157	5488	2.86079		21	288	5477	5.25835		21	266	7009	3.79512		21	324	5674	5.71026								10	157	5332	2.94449		10	166	6095	2.72354		10	117	3545
											22	336	9504	3.53535		22	311	5054	6.15354		22	257	7491	3.43078		22	305	5354	5.69668								11	191	6398	2.98531		11	246	5695	4.31958		11	84	2525
											23	148	4902	3.01918		23	215	3768	5.70594		23	268	4880	5.4918		23	283	4770	5.93291								12	206	4987	4.13074		12	119	4359	2.72998		12	258	6845
											24	320	6498	4.92459		24	215	3865	5.56274		24	211	4130	5.10896		24	217	4735	4.58289								13	176	4278	4.11407		13	338	11042	3.06104		13	338	7702
											25	278	8412	3.3048		25	231	5155	4.48109		25	344	5322	6.46374		25	270	7848	3.44037								14	155	6345	2.44287		14	126	5712	2.20588		14	285	6314
											26	114	2548	4.4741		26	297	6528	4.54963		26	349	5831	5.98525		26	252	5509	4.57433								15	258	7568	3.40909		15	194	6754	2.87237		15	188	5352
											27	133	1762	7.54824		27	308	7081	4.34967		27	348	5806	5.9938		27	281	5859	4.79604								16	157	6155	2.55077		16	160	5020	3.18725		16	233	5501
											28	145	5171	2.8041		28	244	8442	2.89031		28	169	3225	5.24031		28	165	3624	4.55298								17	107	5597	1.91174		17	193	6676	2.89095		17	319	6605
											29	163	5539	2.94277		29	191	4875	3.91795		29	258	3778	6.82901		29	243	5083	4.78064								18	147	5543	2.65199		18	165	5426	3.04091		18	161	3606
											30	106	3584	2.95759		30	279	6746	4.13578		30	353	5277	6.68941		30	181	4486	4.03477								19	145	5424	2.6733		19	216	6153	3.51048		19	175	6778
											31	199	3960	5.02525		31	246	6209	3.96199								284	9417	3.01582								20	138	4246	3.25012		20	187	5956	3.13969		20	316	6889
																																					21	220	7688	2.8616		21	177	5442	3.25248		21	213	3078
											AVG			4.09381		AVG			4.83963		AVG			4.43531		AVG			4.1153								22	237	9761	2.42803		22	144	4910	2.93279		22	121	4150
																																					23	114	4497	2.53502		23	165	6387	2.58337		23	139	4514
																																					24	190	7378	2.57522		24	139	4413	3.14978		24	157	3257
																																					25	275	8542	3.21939		25	205	5170	3.96518		25	156	3557
																																					26	212	8943	2.37057		26	145	5447	2.66202		26	193	5359
																																					27	131	5417	2.41831		27	103	3619	2.84609		27	212	4918
																																					28	168	7443	2.25715		28	132	5468	2.41405		28	54	3074
																																					29	121	5805	2.08441		29	298	7796	3.82247		29	137	4436
											PMP70 Density Count																										30	219	8484	2.58133		30	152	4994	3.04365		30	219	10146
																																					31	293	10019	2.92444		31	288	8441	3.41192		31	447	13306
												Single Depletion																									32	238	8516	2.79474		32	267	8262	3.23166		32	172	6070
										si62	siCTRL	3.09306																									33	181	7574	2.38975		33	203	7145	2.84115		33	93	3510
										si29	siATG12	3.64888																									34	179	6388	2.80213		34	280	9088	3.08099		34	111	2919
										si39	siPEX1	2.16872																									35	240	7922	3.02954		35	123	5462	2.25192		35	166	3704
										si100	siPEX13	1.83201																									36	183	6708	2.72809		36	192	7637	2.51408		36	75	3102
										si42	siPEX14	4.14153																									37	182	5693	3.19691		37	239	6947	3.44033		37	53	2485
																																					38	168	4901	3.42787		38	156	6000	2.6
																																					39	157	4372	3.59103		39	181	7573	2.39007
																																					40	242	5393	4.4873		40	113	7584	1.48998
											Relative PMP70 Density Count																										41	273	5055	5.40059		41	141	6542	2.1553
																																					42	105	2168	4.84317
												Single Depletion																									43	61	1778	3.43082
										si62	siCTRL	1
										si29	siATG12	1.1797
										si39	siPEX1	0.701157																									AVG			3.067		AVG			2.96408		AVG
										si100	siPEX13	0.592297
										si42	siPEX14	1.33897
																																					PMP70 Density Count
																																						Single Depletion
																																				si62	siCTRL	3.49808
																																				si29	siATG12	3.86676
																																				si39	siPEX1	2.80743
																																				si100	siPEX13	2.59813
																																				si42	siPEX14	3.23183
																																					Relative PMP70 Density Count
																																						Single Depletion
																																				si62	siCTRL	1
																																				si29	siATG12	1.1054
																																				si39	siPEX1	0.802564
																																				si100	siPEX13	0.74273
																																				si42	siPEX14	0.923889
[truncated: 49 more columns]

## Sheet: Fig. S2
Fig. S2a											Fig. S2d		Aggregate Volume (FK1 Vol/Cell Vol)										EXTENDED DATA
													DMEM			3h Puro			3h Puro + 5h DMEM
												siCTRL	0.1	0	0	0.18	0.23	0.4	0.01	0.05	0.11
												siATG12	0	0	0	0.28	0.38	0.16	0.13	0.18	0.09			Trial 1	siCTRL			siATG12			siPEX1			siPEX13				Trial 2	siCTRL			siATG12			siPEX1			siPEX13
												siPEX1	0	0	0	0.34	0.39	0.2	0.02	0.01	0.01			DMEM	FK1 Vol	Cell Vol	Normalized	FK1 Vol	Cell Vol	Normalized	FK1 Vol	Cell Vol	Normalized	FK1 Vol	Cell Vol	Normalized		DMEM	FK1 Vol	Cell Vol	Normalized	FK1 Vol	Cell Vol	Normalized	FK1 Vol	Cell Vol	Normalized	FK1 Vol	Cell Vol
												siPEX13	0	0	0	0.35	0.17	0.19	0.01	0.05	0.03				2.74	5488	0.0499271	0	9478	0	4.31	5108	0.0843774	0.278	9059	0.00306877			3.79	4812	0.0787614	0	10697	0	0	18690	0	0	24561
																									2.47	5786	0.0426892	1.29	5964	0.0216298	0.677	5044	0.0134219	0.399	9017	0.00442498			0.764	3738	0.0204387	0	9838	0	0	14668	0	0	9192
												Tukey's multiple comparisons test			Summary	P Value									0	5484	0	0.712	7645	0.00931328	0	6078	0	0	8146	0			3.92	4047	0.0968619	0	9374	0	0	9834	0	0	18929
																									15.61	7131	0.218903	0.208	6816	0.00305164	1.23	5703	0.0215676	1.23	14591	0.00842985			3.61	4102	0.0880059	0	8961	0	0	15964	0	0	14941
												siCTRL													0.625	4980	0.0125502	2.99	5577	0.0536131	0.782	5296	0.0147659	1.58	10224	0.0154538			1.59	3141	0.0506208	0	7096	0	0	8255	0	0	12694
												DMEM vs. 3h Puro			***	0.0006									0	5061	0	0.973	9740	0.00998973	1.35	4942	0.0273169	0.955	12306	0.00776044			1.42	5888	0.0241168	0	2930	0	0	6966	0	0	9256
												DMEM vs. 3h Puro + 5h DMEM			ns	0.9039									2.29	8641	0.0265016	1.81	7441	0.0243247	0	17206	0	0	12527	0			1.87	9461	0.0197654	0	3610	0	0	5385	0	0	24311
												3h Puro vs. 3h Puro + 5h DMEM			**	0.0018									13.83	5570	0.248294	1.44	6836	0.021065	0	12263	0	1.62	5768	0.028086			13.92	6761	0.205887	0	2472	0	0	7494	0	0	7936
																									5.42	4303	0.125959	0	10838	0	0.208	13365	0.0015563	0.764	5133	0.0148841			1.53	7238	0.0211384	0	2725	0	0	10560	0	0	10414
												siATG12													0	2411	0	0.243	9765	0.00248848	0	11064	0	0	7987	0			16.74	9287	0.180252	0	3729	0	0	10446	0	0	18073
												DMEM vs. 3h Puro			***	0.0001									4.17	4143	0.100652	0	10246	0	0	9271	0	0.365	9276	0.00393489			5.31	8008	0.0663087	0	8245	0	0	6827	0	0	8337
												DMEM vs. 3h Puro + 5h DMEM			ns	0.0549									7.49	7266	0.103083	3.23	11596	0.0278544	0.921	7305	0.0126078	0.643	7146	0.00899804			7.17	6938	0.103344	0	8268	0	0	9517	0	0	20934
												3h Puro vs. 3h Puro + 5h DMEM			*	0.0424									7.92	4209	0.188168	1.09	8348	0.013057	0.729	7895	0.00923369	0.521	8933	0.00583231			2	3986	0.0501756	0	8248	0	0	11495	0	0	13945
																									20.18	10726	0.188141	6.53	9720	0.0671811	0	6232	0	0.695	7647	0.00908853			0	5840	0	0	11470	0	0	14930	0	0	17268
												siPEX1													17.4	10795	0.161186	9.31	10044	0.0926922	1.56	6140	0.0254072	1.67	7035	0.0237385			2.6	5815	0.044712	0	13315	0	0	10792	0	0	13903
												DMEM vs. 3h Puro			****	<0.0001									6.74	4629	0.145604	10.42	9729	0.107102	0.417	6859	0.0060796	0	10433	0			2.44	7372	0.0330982	0	9807	0	0	12973	0	0	12237
												DMEM vs. 3h Puro + 5h DMEM			ns	0.9674									3.8	8081	0.0470239	3.77	7179	0.0525143	2.31	7208	0.0320477	0	8264	0			1.2	6198	0.0193611	0	9231	0	0	7335	0	0	12409
												3h Puro vs. 3h Puro + 5h DMEM			****	<0.0001									1.13	9404	0.0120162	0	8484	0	0	8871	0	0	10929	0			0.243	8629	0.00281609	0	9866	0	0	9235	0	0	9835
																									9.21	10933	0.0842404	0	6712	0	2.57	6840	0.0375731	0	9041	0			0	9508	0	0	10594	0	0	6570	0	0	10492
												siPEX13													8.37	10295	0.0813016	0.261	10473	0.00249212	5.11	8740	0.0584668	0	13837	0			0.426	5284	0.00806207	0	11150	0	0	11332	0	0	6954
												DMEM vs. 3h Puro			***	0.0006									2.24	8583	0.0260981	0.243	6167	0.00394033	0	7514	0	0.261	6021	0.00433483			0.756	5146	0.014691	0	18233	0	1.29	12946	0.00996447	0	7856
Fig. S2b		Trial 1 + 2										DMEM vs. 3h Puro + 5h DMEM			ns	0.8465									1.55	5600	0.0276786	4.43	6304	0.0702728	0	8282	0	0.729	4139	0.0176129			2.14	6543	0.0327067	0	10844	0	0	6731	0	0	6485
		PMP70	Beta-Actin	PMP70/B-Actin								3h Puro vs. 3h Puro + 5h DMEM			**	0.0024									1.27	6793	0.0186957	0	10121	0	0.608	4833	0.0125802	0	8456	0			0.617	2350	0.0262553	0	9353	0	0	10168	0	0	12293
	CTRL 1	16999.1	20502.2	0.829136																					1.01	7943	0.0127156	0	9328	0	0.868	4654	0.0186506	0	6729	0			0	2348	0	0	7279	0	0	6124	0	0	6886
	CTRL 2	16473.4	16583	0.993387																					0.695	11976	0.00580327	0	10758	0	0	4164	0	0.66	6247	0.0105651			0.33	2414	0.0136703	0	4204	0	0	9351	0	0	8813
	PBD399-1	109.536	14377	0.00761885																					0	6822	0	0	10976	0	0	6981	0	3.21	15082	0.0212836			0.999	2046	0.048827	0	6903	0	0	12581	0	0	12045
	PBD399-2	78.219	18167.9	0.00430535																					0	9150	0	0	14173	0	0.99	5970	0.0165829	0	9725	0			0.347	9429	0.00368014	0	7422	0	0	21401	0	0	11421
											Fig. S2e	Aggrephagy Activity (% FK1 Clearance)													0.677	6597	0.0102622	0	10255	0	1.16	10648	0.0108941	0	9539	0			0.486	8997	0.0054018	0	9041	0	0	16057	0	0	9225
		Trial 3										siCTRL	siATG12	siPEX1	siPEX13										0.816	8220	0.00992701	10.82	10474	0.103303	1.63	7504	0.0217217	0	6763	0			0.764	7338	0.0104116	0	5057	0	0	16905	0	0	9970
		PMP70	Beta-Actin	PMP70/B-Actin							Trial 1	100	40.24	65.92	67.45										0.226	5630	0.00401421	4.29	9618	0.0446039	0	13813	0	0	5966	0			0	7298	0	0	8897	0	0	21660	0	0	6231
	CTRL 3	19977.7	15070.5	1.32561							Trial 2	100	53.2	101.63	78.92																1.02	8333	0.0122405	0.625	6056	0.0103203									0	16423	0	0	7407
	PBD-399	68.95	15905.5	0.00433498							Trial 3	100	58.11	131.83	115.9																0	9255	0												15.98	6401	0.249648
												Dunnett's multiple comparisons test			Summary	P Value
												siCTRL vs. siATG12			*	0.0219
												siCTRL vs. siPEX1			ns	>0.9999
		Trial 1	Trial 2	Trial 3	AVG	St-Dev	Ttest					siCTRL vs. siPEX13			ns	0.7537
	CTRL	0.829136	0.993387	1.32561	1.1595	0.206516	0.00202576																	PURO	23.15	5544	0.417569	34.01	7117	0.47787	81.8	15319	0.533977	66.69	9593	0.695194		PURO	52.07	17313	0.300757	61.14	11380	0.537258	90.17	9533	0.945872	2.43	10586
	PBD-399-T1	0.00761885	0.00430535	0.00433498	0.00432017	0.00155506																			9.87	7359	0.134121	43.14	8819	0.489171	0	9371	0	0.208	6071	0.00342612			16.73	16253	0.102935	28.6	14450	0.197924	63.94	11482	0.556872	15.5	7938
																									19.68	6260	0.314377	12.16	5272	0.230653	0	7338	0	3.79	7927	0.0478113			64.81	23551	0.27519	68.99	12776	0.539997	0	5608	0	0	9141
																									37.53	11369	0.330108	0	10632	0	37.74	8823	0.427746	62.65	15268	0.410335			4.84	27435	0.0176417	0	7639	0	21.84	8629	0.2531	6.6	8446
	Trial 1 + 2 (independent seeding; run on one gel)				Trial 3 (membrane cut at 63kDa band)																				9.9	12106	0.0817776	0.66	4592	0.0143728	19.26	7922	0.24312	6.22	7306	0.0851355			1.49	12953	0.0115031	11.87	9728	0.122019	49.11	6827	0.71935	4.93	6100
																									0.556	6065	0.00916735	6.58	5207	0.126368	1.7	10223	0.0166292	92.76	9974	0.930018			27.11	12556	0.215913	41.41	6487	0.638354	35.65	4002	0.890805	13.09	15605
																									0	7603	0	38.66	6622	0.583812	0.921	11797	0.00780707	0	8841	0			22.75	13026	0.174651	42.53	8329	0.510626	17.53	10054	0.174358	13.74	12979
																									30.36	8940	0.339597	16.22	9080	0.178634	53.13	12745	0.416869	0.208	4673	0.0044511			16.25	10906	0.149001	24.3	10643	0.228319	32.46	5805	0.559173	0.216	10657
																									1.16	7569	0.0153257	22.77	7686	0.296253	39.88	4775	0.835183	94.19	4078	2.30971			10.49	7278	0.144133	44.3	12483	0.354883	0	4997	0	1.4	6468
																									9.14	9880	0.0925101	0.226	2866	0.00788555	23.81	4565	0.521577	63.15	4034	1.56544			19.89	6051	0.328706	0.86	9061	0.00949123	19.77	4211	0.469485	0	13082
																									20.42	8570	0.238273	31.85	4542	0.701233	105.08	10918	0.962447	65.84	5141	1.28068			23.44	7523	0.311578	15	13743	0.109146	34.38	8264	0.416021	14.24	9435
																									20.49	7939	0.258093	2.81	6054	0.0464156	1.13	8463	0.0133522	0	3058	0			5.29	4124	0.128274	0	12082	0	54.57	7129	0.765465	5.2	6688
																									0	8423	0	49.59	6663	0.744259	91.93	11008	0.83512	0.382	5285	0.007228			21.44	8166	0.262552	30.14	13521	0.222913	0	5198	0	6.47	9385
																									13.72	3842	0.357106	29.28	6773	0.432305	19.04	11462	0.166114	0.538	3440	0.0156395			1.87	4297	0.0435187	43.48	14053	0.3094	27.18	3141	0.86533	24.87	14149
																									4.43	5994	0.0739072	5.35	7169	0.0746269	62.68	7547	0.830529	2.19	5300	0.0413208			25.57	5257	0.486399	27.16	7587	0.357981	0.414	6304	0.00656726	38.56	13673
																									31.7	5837	0.543087	13.2	5204	0.253651	59.68	11300	0.528142	0.452	8721	0.00518289			11.37	6694	0.169854	29.88	8500	0.351529	21.6	10205	0.211661	0	9687
																									21.28	5247	0.405565	25.79	7146	0.360901	7.17	4917	0.145821	0	8627	0			27.88	6860	0.406414	29.67	10573	0.28062	44.69	8517	0.524715	0	119663
																									13.62	11006	0.123751	27.49	4675	0.588021	4.01	10518	0.0381251	53.08	8107	0.654743			16.83	7064	0.23825	103.82	9282	1.11851	49.5	7581	0.652948	0	8041
																									0	5700	0	68.14	10235	0.665755	72.18	8658	0.83368	62.8	5732	1.0956			29.65	6353	0.466709	25.44	3578	0.711012	74.31	11745	0.632695	0	11260
																									0	9024	0	5.56	7750	0.0717419	97.54	9707	1.00484	80.48	13161	0.611504			8.82	4507	0.195696	46.11	5287	0.872139	0	5330	0	0	5453
																									1.39	6427	0.0216275	36.28	9394	0.386204	27.65	8831	0.313102	0.452	9450	0.00478307			0	6915	0	21.29	4956	0.42958	0	6962	0	30.6	7473
																									0	5731	0	0	6330	0	0	23948	0	2.85	8709	0.0327248			27.32	12034	0.227023	41.14	7335	0.560873	1.11	7528	0.014745	45.59	4425
																									26.78	7958	0.336517	0	7069	0	88.75	12401	0.715668	0.66	4418	0.0149389			34.16	9875	0.345924	38.03	4844	0.785095	17.61	4344	0.405387	0	6640
																									28.01	6898	0.40606	29.51	10571	0.27916	1.06	15993	0.0066279	0.712	6182	0.0115173			0	12185	0	0	4080	0	19.04	4621	0.412032	30.02	7658
																									2.29	2924	0.0783174	0	5870	0	34.65	11149	0.31079	15.77	9728	0.162109			1.17	9617	0.012166	0	15741	0	9.32	2776	0.335735	1.43	7883
																									1.6	3967	0.0403327	0.504	6198	0.00813166	22.96	10136	0.226519	3.18	5709	0.0557015			27.4	9691	0.282737	67.72	12072	0.560968	16.52	3388	0.487603	30.02	6290
																									26.1	8529	0.306015	40.42	7835	0.51589	0	11100	0	0	7399	0			21.62	13954	0.154938	45.33	8552	0.530051	7.7	3508	0.219498	1.43	7649
																									10.23	5773	0.177204	45.64	7517	0.607157	0	8507	0	14.978	20323	0.0736997			98.61	9732	1.01326	33.02	7969	0.414356	14.75	5172	0.285189	30.7	3181
																									1.06	8241	0.0128625	36	6972	0.516351	0	10985	0	47.92	10084	0.475208			0	9156	0	12.02	9444	0.127277	7.74	3669	0.210957	25	7561
																									17.85	9335	0.191216	70.08	9631	0.72765	50.52	13793	0.366273	21.28	9663	0.220221			35.73	7704	0.463785	0	17078	0	38.27	8642	0.442837	15.52	5583
																												1.85	12413	0.0149037	0.521	15412	0.00338048	45.87	11767	0.389819						85.67	11147	0.768548	54.27	8213	0.660782	17.26	7662
																												0.33	8118	0.00406504	81.3	11213	0.725051	0	9624	0						41.86	9941	0.421084	65.33	12989	0.502964	3.17	20288
																												0	8773	0				27.84	8881	0.313478												14.28	7021
																								PURO+CLEAR	0	8306	0	11.46	7594	0.150909	1.49	4484	0.0332293	0	10351	0		PURO+CLEAR	0	11806	0	3.24	7329	0.0442079	0	14172	0	0	6045
																									7.87	13867	0.0567534	46.58	6600	0.705758	0	5975	0	0	7176	0			0.634	6228	0.0101798	0	9828	0	0.512	7933	0.00645405	0	4987
																									0.243	5510	0.00441016	1.32	7345	0.0179714	0	5892	0	0	9861	0			0	4137	0	1.25	7950	0.0157233	0	11276	0	0	2247
																									0	4415	0	3.96	5853	0.0676576	1.48	3908	0.037871	0.538	10999	0.00489135			0	7176	0	12.9	15381	0.0838697	0	12623	0	0	6718
																									0	7024	0	87.47	8097	1.08028	1.88	13668	0.0137548	0	8012	0			0	4091	0	6.05	5866	0.103137	0	8689	0	0	4013
																									2.5	10652	0.0234698	0.486	5945	0.00817494	0	9521	0	3.87	6826	0.056695			0.339	9821	0.00345179	6.37	7588	0.0839483	0	9065	0	0	9750
																									0.782	13855	0.00564417	0.226	4517	0.00500332	0	7943	0	1.3	4582	0.0283719			0	5743	0	1.02	8662	0.0117756	0	5760	0	0	5045
																									0.677	13127	0.00515731	2.01	6573	0.0305796	0.538	9003	0.00597579	0	5575	0			0	4947	0	45.82	7984	0.573898	0	11457	0	0	9054
																									0	7977	0	0.226	4373	0.00516808	31.58	23536	0.134177	4.95	6139	0.080632			0	8279	0	25.8	6127	0.421087	0	8301	0	0	9765
																									0	7793	0	0.764	7836	0.00974987	0	6373	0	0.591	12605	0.00468862			0	8012	0	36.76	14593	0.251902	0.556	12101	0.00459466	2.5	11490
																									0	13333	0	0	4392	0	0.851	5231	0.0162684	0	7677	0			0	4318	0	9.69	4513	0.214713	9.14	9702	0.0942074	0	14727
																									0.921	10099	0.00911971	2.59	4722	0.0548496	0	6613	0	0	12951	0			0	4491	0	3.07	9058	0.0338927	0	5943	0	0	7490
																									0	8664	0	2.07	5740	0.0360627	0	8707	0	0	8626	0			0.851	3845	0.0221326	3.23	6699	0.0482162	0	5707	0	0.274	8430
																									0	4036	0	10.51	7640	0.137565	1.2	10069	0.0119178	0	6977	0			0	10619	0	33.13	9205	0.359913	0	12881	0	0	10564
																									0	2557	0	26.52	6803	0.389828	0.226	5820	0.00388316	0.816	12163	0.00670887			0	7588	0	18.03	5380	0.33513	0	5276	0	0	10205
																									0.434	7832	0.00554137	0	3294	0	0	6962	0	0.452	6011	0.00751955			0	7365	0	0.252	4088	0.00616438	0	7183	0	0	9930
																									0.261	7862	0.00331977	0	4137	0	0	9032	0	3.11	8317	0.0373933			0.504	5724	0.00880503	1.31	3261	0.0401717	0	7720	0	0	4380
																									7.26	10748	0.0675475	1.3	8703	0.0149374	12.59	9542	0.131943	1.08	6976	0.0154817			0	3457	0	3.23	6966	0.0463681	0	4526	0	0.446	6197
																									3.75	7543	0.049715	1.56	4952	0.0315024	0.729	9052	0.00805347	0.643	4244	0.0151508			0	7262	0	43.32	6389	0.67804	1.64	7005	0.0234118	0	203300
																									2.54	9505	0.0267228	93.63	8883	1.05404	0	6391	0	0.434	4766	0.00910617			0	4926	0	21.69	8529	0.254309	0	10545	0	0	4335
																									0	9971	0	1.65	4942	0.0333873	0	6767	0	0	12127	0			0	6652	0	18.73	4202	0.44574	0	9417	0	0	4720
																									1.813	10818	0.0167591	2.38	7342	0.0324162	0.973	5483	0.0177458	0	9056	0			0.304	4953	0.00613769	0	9015	0	0	9896	0	24.99	6405
																									0	7510	0	0.504	6573	0.00766773	0.347	7534	0.00460579	0	10459	0			0	4926	0	1.11	8268	0.0134253	0	6507	0	0	16687
																									0	7785	0	0	6079	0	3.82	7951	0.0480443	0	11748	0			0.756	5729	0.013196	41.21	5847	0.704806	0.2	4982	0.00401445	59.57	10000
																									1.02	8248	0.0123666	3.87	10380	0.0372832	6.34	5937	0.106788	0	5586	0			4.81	6335	0.0759274	0	6809	0	0	4940	0	0	6835
																									0	8491	0	0	7453	0	2.48	3544	0.0699774	0	4443	0			0	11339	0	0	9335	0	1.48	6715	0.0220402	0.917	9208
																									1.98	5444	0.0363703	0	2945	0	2.26	11620	0.0194492	1.01	10650	0.00948357			1.64	6226	0.0263412	0	16535	0	2.5	5259	0.0475376	0	4802
																									1.46	15185	0.00961475	0.747	6650	0.0112331	3.14	10490	0.0299333	0.452	11655	0.00387816			41	5867	0.698824	0	7878	0	0	5229	0	59.81	14299
																									0.851	7233	0.0117655	0	4347	0	0	15326	0	0	11287	0			45.11	7601	0.593475	3.39	7510	0.0451398	0	5972	0	0	4371
																									1.35	4635	0.0291262	0	5610	0	1.89	9790	0.0193054	0	8500	0			5.46	7445	0.0733378	4.18	6505	0.0642583	0	11649	0	0	6971
																																		0.469	15981	0.00293473						8.74	6428	0.135968	0.512	14943	0.00342635
																																										123.08	45922	0.26802	0	7621	0
																																										61.76	14684	0.420594
																																										26.76	4892	0.547016
																																										17.9	8354	0.214269
																									CALCULATIONS
																									DMEM					2h Puromycin					2h Puro + 5h Clear					AVERAGES
																										Trial 1	Trial 2	Trial 3			Trial 1	Trial 2	Trial 3			Trial 1	Trial 2	Trial 3			DMEM	PURO	PURO+CLEAR
																									siCONTROL	0.0650478	0.0423123	0.00106991		siCONTROL	0.176816	0.23	0.404806		siCONTROL	0.0124468	0.05	0.11		siCONTROL	0.0361433	0.270541	0.0574823
																									siATG12	0.0243497	0	0.000341485		siATG12	0.284953	0.377186	0.158995		siATG12	0.130734	0.184734	0.0916771		siATG12	0.00823038	0.273711	0.135715
																									siPEX1	0.0136591	0	0.000227314		siPEX1	0.34464	0.394442	0.197778		siPEX1	0.0237641	0.01	0.00760634		siPEX1	0.00462881	0.312287	0.0137901
																									siPEX13	0.00638119	0.00811291	0.00590425		siPEX13	0.349019	0.173027	0.192167		siPEX13	0.00912696	0.0482103	0.0345373		siPEX13	0.00679945	0.238071	0.0306249
																										Trial 1					Trial 2					Trial 3
																										Agg Gain	Agg Lost	% DMEM			Agg Gain	Agg Lost	% DMEM			Agg Gain	Agg Lost	% DMEM
																									siCONTROL	0.111768	0.164369	147.063		siCONTROL	0.187688	0.18	95.904		siCONTROL	0.403736	0.294806	73.0195
																									siATG12	0.260603	0.154219	59.1777		siATG12	0.377186	0.192452	51.023		siATG12	0.158654	0.0673181	42.4308
																									siPEX1	0.330981	0.320876	96.947		siPEX1	0.394442	0.384442	97.4648		siPEX1	0.197551	0.190172	96.2647
																									siPEX13	0.342638	0.339892	99.1986		siPEX13	0.164914	0.124817	75.6859		siPEX13	0.186263	0.15763	84.6276
																									AGGREPHAGY ACTIVITY							Relative AGGREPHAGY ACTIVITY
																										Trial 1	Trial 2	Trial 3		SIG to siCONTROL			Trial 1	Trial 2	Trial 3
																									siCONTROL	147.063	95.904	73.0195				siCONTROL	100	100	100
																									siATG12	59.1777	51.023	42.4308		0.0720427	ns	siATG12	40.2398	53.2022	58.1089
																									siPEX1	96.947	97.4648	96.2647		0.000687275	**	siPEX1	65.9223	101.627	131.834
																									siPEX13	99.1986	75.6859	84.6276		0.204563	ns	siPEX13	67.4534	78.9184	115.897
[truncated: 14 more columns]

## Sheet: Fig. S3
Fig. S3a										Fig. S3b		Trial 1	Trial 2	Trial 3	Trial 4	AVG	ST-Dev								EXTENDED DATA
											MOCK	1	1	1	1	1	0
											siCONTROL	1.18485	1.25133	0.999254	1.38936	1.2062	0.140417
											siPEX1	1.27277	1.1922	1.01084	1.2636	1.18485	0.105198									TRIAL ONE																					TRIAL TWO
											siPEX13	1.37259	1.25362	1.1364	1.0222	1.1962	0.130636
											siPEX14	1.04975	1.28714	1.63313	1.3194	1.32236	0.20745
											MOCK + RAPA	0.558644	0.58991	0.747493	0.966806	0.715713	0.161675
											siCONTROL + RAPA	0.505092	0.573562	0.522285	0.76195	0.590722	0.102017
											siPEX1 + RAPA	0.828139	0.69949	0.52659	0.779954	0.708543	0.114664
											siPEX13 + RAPA	0.809141	0.678871	0.34871	0.870454	0.676794	0.201658
											siPEX14 + RAPA		0.700823	0.3785	0.661612	0.580312	0.143597
											S6K Phosphorylation normalized to B-Actin, relative to B-Actin
												Trial 1	Trial 2	Trial 3	Trial 4	AVG	ST-Dev
											MOCK	1	1	1	1	1	0
											siCONTROL	1.2576	0.90247	1.04817	1.09327	1.07538	0.126651
											siPEX1	1.2546	0.953844	1.55569	1.21524	1.24484	0.213469
											siPEX13	1.20758	0.722704	1.14698	1.48105	1.13958	0.2716
											siPEX14	1.41786	0.819011	1.37663	1.27125	1.22119	0.238273
											MOCK + RAPA	0.0927961	0	0.106143	0.08136	0.0700749	0.0413976
											siCONTROL + RAPA	0.0850202	0	0.0734095	0.034267	0.0481742	0.0335731
											siPEX1 + RAPA	0.11854	0	0.0545768	0.0845499	0.0644166	0.0435345
											siPEX13 + RAPA	0.120459	0	0.0317303	0.0232756	0.0438663	0.0457219
											siPEX14 + RAPA		0	0.0154903	0.031792	0.0157608	0.0129804
											Tukey's multiple comparisons test: mTOR				Summary	P Value		Tukey's multiple comparisons test: S6K				Summary	P Value
											MOCK:DMSO vs. MOCK:Rapamycin				ns	0.3427		MOCK:DMSO vs. MOCK:Rapamycin				****	<0.0001
											MOCK:DMSO vs. siCTRL:DMSO				ns	0.7491		MOCK:DMSO vs. siCTRL:DMSO				ns	0.9997					Sample	mTOR	p-mTOR	mTOR phosporylation	S6K	p-S6K	S6K Phosphorylation				Sample	B-Actin Gel 1	B-Actin Gel 2	mTOR phosporylation	S6K Phosphorylation							Sample
											MOCK:DMSO vs. siCTRL:Rapamycin				*	0.0384		MOCK:DMSO vs. siCTRL:Rapamycin				****	<0.0001					MOCK	14182.9	9958.85	0.702174	17302.4	14960	0.864616				MOCK	15600.2	16287	0.672566	0.828159							MOCK
											MOCK:DMSO vs. siPEX1:DMSO				ns	0.85		MOCK:DMSO vs. siPEX1:DMSO				ns	0.5557					siCONTROL	18273.7	13185.4	0.721551	19518.8	18406.7	0.943024				siCONTROL	17692	16019.4	0.796892	1.04149							siCONTROL
											MOCK:DMSO vs. siPEX1:Rapamycin				ns	0.3095		MOCK:DMSO vs. siPEX1:Rapamycin				****	<0.0001					siPEX1	17299.1	11033.3	0.637797	17358.1	13437.5	0.774133				siPEX1	20276.1	15107.1	0.856025	1.03901							siPEX1
											MOCK:DMSO vs. siPEX13:DMSO				ns	0.7968		MOCK:DMSO vs. siPEX13:DMSO				ns	0.9686					siPEX13	17772.4	14060.3	0.791132	14640.3	12547.3	0.857043				siPEX13	22023.6	18873.9	0.923159	1.00007							siPEX13
											MOCK:DMSO vs. siPEX13:Rapamycin				ns	0.1901		MOCK:DMSO vs. siPEX13:Rapamycin				****	<0.0001					siPEX14	20393.8	12901.9	0.632636	13233.9	13924.1	1.05215				siPEX14	19463.5	17440.3	0.706028	1.17421							siPEX14
											MOCK:DMSO vs. siPEX14:DMSO				ns	0.1901		MOCK:DMSO vs. siPEX14:DMSO				ns	0.677					siROBO1	19113	11582.9	0.606022	18269	15143	0.82889				siROBO1	17936.8	17293.9	0.628551	0.859704							siROBO1
											MOCK:DMSO vs. siPEX14:Rapamycin				ns	0.0583		MOCK:DMSO vs. siPEX14:Rapamycin				****	<0.0001					MOCK + RAPA	18071.4	7979.63	0.441561	16687.8	1507.17	0.0903159				MOCK + RAPA	16838.3	19788.7	0.375725	0.0768499							MOCK + RAPA
											MOCK:Rapamycin vs. siCTRL:DMSO				**	0.0074		MOCK:Rapamycin vs. siCTRL:DMSO				****	<0.0001					siCONTROL + RAPA	19119.9	6724.22	0.351687	14528.9	1059.06	0.0728932				siCONTROL + RAPA	17746.1	18371.9	0.339708	0.0704103							siCONTROL + RAPA
											MOCK:Rapamycin vs. siCTRL:Rapamycin				ns	0.9809		MOCK:Rapamycin vs. siCTRL:Rapamycin				ns	>0.9999					siPEX1 + RAPA	16444.2	8141.17	0.495079	14000.9	1221.72	0.0872598				siPEX1 + RAPA	19649.4	17465.7	0.556978	0.0981698							siPEX1 + RAPA
											MOCK:Rapamycin vs. siPEX1:DMSO				*	0.0122		MOCK:Rapamycin vs. siPEX1:DMSO				****	<0.0001					siPEX13 + RAPA	15792.4	9722.58	0.615651	11958.7	1349.62	0.112857				siPEX13 + RAPA	14548.2	16458.3	0.5442	0.0997593							siPEX13 + RAPA
											MOCK:Rapamycin vs. siPEX1:Rapamycin				ns	>0.9999		MOCK:Rapamycin vs. siPEX1:Rapamycin				ns	>0.9999																										siPEX14 + RAPA
											MOCK:Rapamycin vs. siPEX13:DMSO				**	0.0093		MOCK:Rapamycin vs. siPEX13:DMSO				****	<0.0001																										siROBO1 + RAPA
											MOCK:Rapamycin vs. siPEX13:Rapamycin				ns	>0.9999		MOCK:Rapamycin vs. siPEX13:Rapamycin				ns	>0.9999
											MOCK:Rapamycin vs. siPEX14:DMSO				***	0.0005		MOCK:Rapamycin vs. siPEX14:DMSO				****	<0.0001
											MOCK:Rapamycin vs. siPEX14:Rapamycin				ns	0.9811		MOCK:Rapamycin vs. siPEX14:Rapamycin				ns	>0.9999						Normalized mTOR phosporylation			Normalized S6K phosporylation							Normalized mTOR phosporylation			Normalized S6K phosporylation
											siCTRL:DMSO vs. siCTRL:Rapamycin				***	0.0004		siCTRL:DMSO vs. siCTRL:Rapamycin				****	<0.0001					MOCK	1		MOCK	1						MOCK	1		MOCK	1							MOCK
											siCTRL:DMSO vs. siPEX1:DMSO				ns	>0.9999		siCTRL:DMSO vs. siPEX1:DMSO				ns	0.9033					siCONTROL	1.0276		siCONTROL	1.09069						siCONTROL	1.18485		siCONTROL	1.2576							siCONTROL
											siCTRL:DMSO vs. siPEX1:Rapamycin				**	0.0063		siCTRL:DMSO vs. siPEX1:Rapamycin				****	<0.0001					siPEX1	0.908317		siPEX1	0.895348						siPEX1	1.27277		siPEX1	1.2546							siPEX1
											siCTRL:DMSO vs. siPEX13:DMSO				ns	>0.9999		siCTRL:DMSO vs. siPEX13:DMSO				ns	0.9999					siPEX13	1.12669		siPEX13	0.991241						siPEX13	1.37259		siPEX13	1.20758							siPEX13
											siCTRL:DMSO vs. siPEX13:Rapamycin				**	0.003		siCTRL:DMSO vs. siPEX13:Rapamycin				****	<0.0001					siPEX14	0.900967		siPEX14	1.2169						siPEX14	1.04975		siPEX14	1.41786							siPEX14
											siCTRL:DMSO vs. siPEX14:DMSO				ns	0.989		siCTRL:DMSO vs. siPEX14:DMSO				ns	0.9567					siROBO1	0.863065		siROBO1	0.95868						siROBO1	0.934556		siROBO1	1.03809							siROBO1
											siCTRL:DMSO vs. siPEX14:Rapamycin				***	0.0009		siCTRL:DMSO vs. siPEX14:Rapamycin				****	<0.0001					MOCK + RAPA	0.628848		MOCK + RAPA	0.104458						MOCK + RAPA	0.558644		MOCK + RAPA	0.0927961							MOCK + RAPA
											siCTRL:Rapamycin vs. siPEX1:DMSO				***	0.0007		siCTRL:Rapamycin vs. siPEX1:DMSO				****	<0.0001					siCONTROL + RAPA	0.500855		siCONTROL + RAPA	0.084307						siCONTROL + RAPA	0.505092		siCONTROL + RAPA	0.0850202							siCONTROL + RAPA
											siCTRL:Rapamycin vs. siPEX1:Rapamycin				ns	0.9873		siCTRL:Rapamycin vs. siPEX1:Rapamycin				ns	>0.9999					siPEX1 + RAPA	0.705066		siPEX1 + RAPA	0.100923						siPEX1 + RAPA	0.828139		siPEX1 + RAPA	0.11854							siPEX1 + RAPA
											siCTRL:Rapamycin vs. siPEX13:DMSO				***	0.0005		siCTRL:Rapamycin vs. siPEX13:DMSO				****	<0.0001					siPEX13 + RAPA	0.876778		siPEX13 + RAPA	0.130529						siPEX13 + RAPA	0.809141		siPEX13 + RAPA	0.120459							siPEX13 + RAPA
											siCTRL:Rapamycin vs. siPEX13:Rapamycin				ns	0.9987		siCTRL:Rapamycin vs. siPEX13:Rapamycin				ns	>0.9999																										siPEX14 + RAPA
											siCTRL:Rapamycin vs. siPEX14:DMSO				****	<0.0001		siCTRL:Rapamycin vs. siPEX14:DMSO				****	<0.0001																										siROBO1 + RAPA
											siCTRL:Rapamycin vs. siPEX14:Rapamycin				ns	>0.9999		siCTRL:Rapamycin vs. siPEX14:Rapamycin				ns	>0.9999
											siPEX1:DMSO vs. siPEX1:Rapamycin				*	0.0103		siPEX1:DMSO vs. siPEX1:Rapamycin				****	<0.0001
											siPEX1:DMSO vs. siPEX13:DMSO				ns	>0.9999		siPEX1:DMSO vs. siPEX13:DMSO				ns	0.9956
											siPEX1:DMSO vs. siPEX13:Rapamycin				**	0.005		siPEX1:DMSO vs. siPEX13:Rapamycin				****	<0.0001
											siPEX1:DMSO vs. siPEX14:DMSO				ns	0.9653		siPEX1:DMSO vs. siPEX14:DMSO				ns	>0.9999
											siPEX1:DMSO vs. siPEX14:Rapamycin				**	0.0015		siPEX1:DMSO vs. siPEX14:Rapamycin				****	<0.0001
											siPEX1:Rapamycin vs. siPEX13:DMSO				**	0.0079		siPEX1:Rapamycin vs. siPEX13:DMSO				****	<0.0001
											siPEX1:Rapamycin vs. siPEX13:Rapamycin				ns	>0.9999		siPEX1:Rapamycin vs. siPEX13:Rapamycin				ns	>0.9999
											siPEX1:Rapamycin vs. siPEX14:DMSO				***	0.0004		siPEX1:Rapamycin vs. siPEX14:DMSO				****	<0.0001
											siPEX1:Rapamycin vs. siPEX14:Rapamycin				ns	0.987		siPEX1:Rapamycin vs. siPEX14:Rapamycin				ns	>0.9999
											siPEX13:DMSO vs. siPEX13:Rapamycin				**	0.0038		siPEX13:DMSO vs. siPEX13:Rapamycin				****	<0.0001
											siPEX13:DMSO vs. siPEX14:DMSO				ns	0.9809		siPEX13:DMSO vs. siPEX14:DMSO				ns	0.9993
											siPEX13:DMSO vs. siPEX14:Rapamycin				**	0.0012		siPEX13:DMSO vs. siPEX14:Rapamycin				****	<0.0001			Raw Blots		Gels all loaded in the following order: MOCK DMEM, siCTRL DMEM, siPEX1 DMEM, siPEX13 DMEM, siPEX14 DMEM, MOCK Rapa, siCTRL Rapa, siPEX1 Rapa, siPEX13 Rapa, siPEX14 Rapa
											siPEX13:Rapamycin vs. siPEX14:DMSO				***	0.0002		siPEX13:Rapamycin vs. siPEX14:DMSO				****	<0.0001
											siPEX13:Rapamycin vs. siPEX14:Rapamycin				ns	0.9984		siPEX13:Rapamycin vs. siPEX14:Rapamycin				ns	>0.9999
											siPEX14:DMSO vs. siPEX14:Rapamycin				****	<0.0001		siPEX14:DMSO vs. siPEX14:Rapamycin				****	<0.0001
																												Gel 1							Gel 2
[truncated: 35 more columns]

## Sheet: Fig.S4
Fig. S4

## Sheet: Fig. S5
Fig. S5b											EXTENDED DATA
		Pearson Correlation Coefficient
		DMEM				Baf A1						Fig. S5a-b																																					Fig. S5c-h
	Q7	0.05	0.06	0.04	0.04	0.05	0.04	0.03	0.04			Trial 1									Trial 2									Trial 3									Trial 4
	Q111	0.09	0.15	0.22	0.15	0.29	0.24	0.39	0.19
													Q7 DMEM					Q7 Baf A1				Q7 DMEM					Q7 BAF A1				Q7 DMEM					Q7 BAF A1				Q7 DMEM					Q7 BAF A1
													Cell Volume	Pearson				Cell Volume	Pearson			Cell Volume	Pearson				Cell Volume	Pearson			Cell Volume	Pearson				Cell Volume	Pearson			Cell Volume	Pearson				Cell Volume	Pearson
		Šídák's multiple comparisons test			Summary	P Value						1	3776	0.0623			1	7036	0.022		1	2996	0.0509			1	8864	0.0351		1	17069	0.0242			1	8195	0.0309		1	6113	0.0247			1	1726	0.0524			Q7 DMEM
												2	8589	0.0175			2	8303	0.0284		2	5152	0.126			2	10533	0.0439		2	8143	0.0275			2	9662	0.0355		2	3631	0.129			2	4113	0.0341			Q7 Bafilomycin A1
		Q7 - Q111										3	8151	0.0274			3	12037	0.0129		3	5011	0.126			3	10148	0.0522		3	16234	0.0196			3	9225	0.0296		3	4647	0.104			3	4029	0.0502			Q111 DMEM
		DMEM			*	0.0251						4	8304	0.0274			4	8411	0.00986		4	5440	0.055			4	10924	0.053		4	17510	0.0372			4	10501	0.0217		4	3421	0.0888			4	6012	0.0206			Q111 Bafilomycin A1
		Baf A1			****	<0.0001						5	6501	0.00319			5	8443	0.025		5	3148	0.0772			5	7641	0.0144		5	12840	0.0241			5	7557	0.0141		5	2912	0.0495			5	4017	0.0139
												6	8402	0.0268			6	8815	0.0346		6	5871	0.0751			6	7403	0.0256		6	16042	0.022			6	8998	0.0183		6	3711	0.087			6	4654	0.0454
												7	9728	0.0279			7	8342	0.0257		7	8974	0.151			7	5537	0.0235		7	7821	0.0178			7	7296	0.0167		7	4182	0.0346			7	2735	0.0385
												8	10970	0.0162			8	6547	0.0315		8	6714	0.0902			8	7919	0.0288		8	8642	0.0376			8	9632	0.0282		8	3123	0.0322			8	3590	0.0439
Fig. S5c					Fig. S5d	LC3-II/Bactin Densitometry						9	7160	0.0195			9	9674	0.0337		9	6164	0.0256			9	6992	0.0368		9	5545	0.0149			9	14699	0.0354		9	4643	0.0314			9	6432	0.0474
						Q7	Q111					10	5069	0.017			10	8262	0.0112		10	8943	0.0411			10	3442	0.0492		10	5180	0.025			10	9359	0.0263		10	4554	0.0269			10	5607	0.0221
						0.59	0.17					11	8824	0.0121			11	8187	0.0118		11	6763	0.051			11	9937	0.0325		11	13284	0.0566			11	8952	0.039		11	6072	0.0342			11	5741	0.029			Q7 DMEM
						0.3	0.11					12	4112	0.0298			12	5412	0.028		12	6374	0.018			12	11364	0.0357		12	15876	0.0359			12	8857	0.0345		12	6454	0.0377			12	4635	0.0263			Q7 Bafilomycin A1
						0.33	0.09					13	6907	0.0176			13	4008	0.0481		13	6533	0.0523			13	8162	0.0266		13	12225	0.0193			13	7112	0.0483		13	4313	0.183			13	10644	0.0681			Q111 DMEM
						0.41	0.12					14	9117	0.0159			14	6179	0.0264		14	5801	0.018			14	6961	0.0113		14	14931	0.0398			14	8070	0.0487		14	5662	0.00736			14	6471	0.0478			Q111 Bafilomycin A1
												15	8552	0.0224			15	5839	0.0764		15	4227	0.0114			15	7138	0.0476		15	14953	0.0876			15	5235	0.0467		15	5727	0.0295			15	4548	0.0317
						Unpaired t-test Q7 vs. Q111						16	6641	0.00652			16	5853	0.116		16	7343	0.04			16	6460	0.0831		16	9465	0.0216			16	7970	0.0176		16	5874	0.0074			16	4136	0.0515
						P Value	0.0055					17	9554	0.445			17	4765	0.0444		17	7576	0.0514			17	6098	0.0273		17	4954	0.00911			17	7661	0.0223		17	6195	0.02			17	4886	0.0323
												18	8385	0.0949			18	4307	0.00595		18	7248	0.0833			18	5137	0.0335		18	5457	0.0354			18	9125	0.0243		18	4363	0.0117			18	9160	0.069
												19	5494	0.048			19	4310	0.0241		19	6248	0.0807			19	12260	0.0509		19	6573	0.0269			19	5095	0.0167		19	3864	0.00398			19	5788	0.0237
												20	7088	-0.00539			20	4246	0.0178		20	9473	0.0544			20	7647	0.0361		20	5071	0.0213			20	12124	0.0542		20	3617	0.00665			20	7679	0.0176
												21	9304	0.0279			21	5851	0.0254		21	8158	0.047			21	6157	0.0482		21	11482	0.0523			21	14947	0.0298		21	7302	0.0329			21	5286	0.0229
												22	7394	0.0101			22	4712	0.0128		22	10052	0.0757			22	6741	0.0442		22	13332	0.0223			22	6768	0.0406		22	4887	0.0432			22	4138	0.0157			Q7 DMEM
												23	8532	0.0263			23	6799	0.0208		23	9408	0.049			23	7380	0.0786		23	9247	0.0601			23	10157	0.0311		23	3013	0.0264			23	6337	0.0222			Q7 Bafilomycin A1
												24	8286	0.0217			24	6992	0.0263		24	7994	0.0365			24	1907	0.0688		24	11352	0.0241			24	4225	0.0202		24	6565	0.0319			24	5139	0.0881			Q111 DMEM
												25	8364	0.0097			25	5825	0.0131		25	10919	0.048			25	8511	0.03		25	13255	0.183			25	4480	0.0304		25	6745	0.0263			25	5202	0.0246			Q111 Bafilomycin A1
												26	11502	0.038			26	8220	0.756		26	6157	0.0586			26	5332	0.0564		26	4945	0.0253			26	8709	0.0354		26	4354	0.0372			26	4292	0.0378
Fig. S5e												27	7652	0.0301			27	7670	0.04		27	11570	0.0484			27	11917	0.0282		27	5679	0.272			27	5978	0.0454		27	3897	0.00999			27	3462	0.0255
		Relative LC3-II/Bactin										28	6103	0.0302			28	6776	0.0196		28	8811	0.0535			28	9061	0.0338		28	5050	0.0246			28	6265	0.042		28	4352	0.0289			28	6415	0.033
		DMEM				Baf A1						29	10447	0.221			29	7667	0.0417		29	4904	0.0673			29	11632	0.0691		29	5642	0.0178			29	8097	0.0171		29	3350	0.0494			29	6885	0.0248
	Q7	1	1	1	1	2.22812	3.83925	3.47818	3.2			30	9888	0.0513			30	7741	0.0524		30	5567	0.0273			30	8606	0.0643		30	4914	0.0581			30	9721	0.0274		30	3375	0.0468			30	4664	0.0256
	Q111	1	1	1	1	6.33457	9.01725	8.18031	7.8																							0.044767					0.0309467		31	4035	0.0284			31
														0.0466107					0.0547303				0.0596633					0.04229				0.052779					0.0108812												Q7 DMEM
														0.0839302					0.131994				0.0316833					0.0175823													0.0422897					0.03619			Q7 Bafilomycin A1
		Šídák's multiple comparisons test			Summary	P Value																																			0.0382021					0.017144			Q111 DMEM
																																																	Q111 Bafilomycin A1
		Q7 - Q111																													Q111 DMEM					Q111 BAF A1
		DMEM			ns	>0.9999							Q11 DMEM					Q111 BAF A1				Q111 DMEM					Q111 BAF A1				Cell Volume	Pearson				Cell Volume	Pearson
		Baf A1			****	<0.0001							Cell Volume	Pearson				Cell Volume	Pearson			Cell Volume	Pearson				Cell Volume	Pearson		1	3186	0.277			1	4765	0.417			Q111 DMEM					Q111 BAF A1
												1	5155	0.337			1	6519	0.9		1	6546	0.16			1	10103	0.307		2	2573	0.0782			2	9361	0.367			Cell Volume	Pearson				Cell Volume	Pearson
												2	5371	0.0352			2	5000	0.417		2	3582	0.206			2	2150	0.105		3	4201	0.0237			3	6591	0.505		1	3607	0.255			1	6424	0.178
Fig. S5f					Fig. S5g	HTT/Bactin Densitometry						3	2723	0.0545			3	9826	0.0191		3	5971	0.183			3	7148	0.271		4	3556	0.0378			4	7824	0.228		2	3186	0.0186			2	7894	0.2453
						Q7	Q111					4	4693	0.0261			4	6865	0.114		4	5541	0.0611			4	4305	0.176		5	3487	0.689			5	7869	0.313		3	1456	0.0265			3	3299	0.0451
						0.865964	0.15296					5	4019	0.38			5	6536	0.78		5	4919	0.122			5	4134	0.219		6	5697	0.35			6	9892	0.359		4	3042	0.511			4	5357	0.167
						0.586619	0.142806					6	4509	0.136			6	4474	0.229		6	8644	0.202			6	4751	0.214		7	2290	0.0412			7	6607	0.52		5	4384	0.142			5	2673	0.0585
						0.737052	0.144348					7	6816	0.0137			7	10844	0.559		7	4788	0.239			7	4584	0.147		8	8647	0.305			8	3434	0.318		6	4775	0.285			6	4309	0.328
						0.73	0.15					8	3836	0.0116			8	5955	0.879		8	1890	0.416			8	6233	0.146		9	8012	0.273			9	4959	0.361		7	3707	0.0463			7	4769	0.0999
												9	13967	0.0093			9	4619	0.00643		9	6280	0.347			9	14037	0.276		10	8272	0.196			10	2682	0.18		8	2606	0.0348			8	2371	0.196
						Unpaired t-test Q7 vs. Q111						10	6916	0.031			10	5769	0.708		10	3932	0.19			10	3009	0.315		11	4812	0.374			11	4934	0.336		9	3644	0.269			9	4308	0.0413
						P Value	<0.0001					11	4968	0.0336			11	7401	0.0138		11	6213	0.17			11	3079	0.319		12	7719	0.19			12	5738	0.311		10	4899	0.0263			10	8056	0.0618
												12	4799	0.0303			12	5074	0.0373		12	4659	0.21			12	5121	0.264		13	6693	0.224			13	3628	0.329		11	4004	0.307			11	3814	0.313
												13	4510	0.0111			13	8576	0.735		13	5143	0.286			13	7069	0.444		14	14409	0.107			14	8141	0.374		12	3894	0.15			12	4246	0.0979
												14	5139	0.0254			14	5545	0.0238		14	7101	0.124			14	4933	0.418		15	6643	0.0811			15	7927	0.401		13	6433	0.364			13	3963	0.118
												15	4196	0.0134			15	6077	0.745		15	6953	0.159			15	15226	0.2		16	5835	0.148			16	4601	0.614		14	4838	0.378			14	4584	0.255
												16	5490	0.0104			16	8286	0.00615		16	6398	0.149			16	7458	0.0985		17	10666	0.129			17	5216	0.657		15	5464	0.381			15	4288	0.0496
												17	4649	0.00804			17	7080	-0.000862		17	8946	0.174			17	4976	0.175		18	23301	0.129			18	12916	0.669		16	6019	0.0333			16	4616	0.263
												18	4894	0.0245			18	5811	0.0309		18	4146	0.199			18	3239	0.215		19	9634	0.175			19	9076	0.652		17	3350	0.0324			17	3960	0.396
												19	8150	0.317			19	4870	0.17		19	10389	0.254			19	7046	0.131		20	6216	0.245			20	10090	0.543		18	5245	0.0303			18	1230	0.2482
												20	4226	0.429			20	9028	0.0194		20	4167	0.0521			20	9268	0.207		21	10348	0.307			21	7461	0.395		19	2326	0.0277			19	3147	0.487
												21	6253	0.0106			21	9652	0.0677		21	6015	0.0539			21	6625	0.129		22	5941	0.197			22	9081	0.417		20	3221	0.0265			20	7435	0.0488
												22	3805	0.0264			22	7349	0.834		22	6528	0.0426			22	6089	0.317		23	6283	0.464			23	8780	0.594		21	3134	0.0449			21	11204	0.11
												23	4046	0.0315			23	16877	0.032		23	6631	0.0433			23	3737	0.179		24	6750	0.418			24	6851	0.593		22	2393	0.0284			22	4964	0.1746
												24	4595	0.0264			24	7089	0.768		24	4175	0.0716			24	5124	0.119		25	6050	0.0773			25	2930	0.198		23	4054	0.0349			23	4227	0.0354
												25	5601	0.0135			25	9618	0.016		25	4534	0.0742			25	6436	0.226		26	7882	0.287			26	3106	0.214		24	2360	0.0335			24	4782	0.272
												26	5406	0.0242			26	11195	0.0928		26	3235	0.0618			26	2213	0.364		27	6525	0.271			27	6108	0.292		25	3587	0.356			25	6061	0.302
Fig. S5h												27	4335	0.106			27	10197	0.0253		27	4487	0.0813			27	10863	0.14		28	7988	0.166			28	2044	0.3		26	2470	0.0277			26	3118	0.149
		Relative HTT/Bactin										28	6211	0.011			28	10541	0.591		28	4196	0.0523			28	4167	0.216		29	8312	0.201			29	5723	0.262		27	3222	0.0234			27	4203	0.1495
		DMEM				Baf A1						29	3565	0.0147			29	5773	0.123		29	5686	0.0918			29	6903	0.258		30	6024	0.0735			30	5013	0.111		28	5178	0.0185			28	3266	0.425
	Q7	1	1	1	1	1.1668	1.14948	0.823987	1			30	3244	0.0235			30	6504	0.231		30	3675	0.0695			30	2406	0.336											29	3161	0.224			29	3490	0.195
	Q111	1	1	1	1	2.9396	3.40087	2.72677	3			31	3390	0.0229			31	3483	0.051		31					31	4233	0.302				0.217827					0.394333		30	4790	0.375			30	4684	0.227
												32	4489	0.589			32	4245	0.0142		32					32	2500	0.479				0.143121					0.15078		31	3432	0.0344			31	9356	0.155
																					33					33	4608	0.32											32	2771	0.262			32
		Šídák's multiple comparisons test			Summary	P Value								0.0886513					0.288688
														0.146028					0.327221				0.151517					0.243409													0.150231					0.190061
		DMEM - Baf A1																					0.0926145					0.0972555													0.149874					0.11788
		Q7			ns	0.9445
		Q111			****	<0.0001
[truncated: 1 more columns]

## Sheet: Fig. S6
Fig. S6b																		EXTENDED DATA
																			Fig. S6c						Fig. S6e
																									TRIAL ONE															TRIAL TWO
																			TRIAL 1		HTT	B-Actin	HTT/B-Actin		DMEM		MOCK					siCTRL					siHTT			DMEM		MOCK					siCTRL
																				MOCK	30806.9	26228.7	1.17455				PMP70	Cell Volume	PMP70 Density			PMP70	Cell Volume	PMP70 Density			PMP70	Cell Volume	PMP70 Density			PMP70	Cell Volume	PMP70 Density			PMP70	Cell Volume	PMP70 Density
																				siCTRL	26172.1	24394.3	1.07288			1	331	8712	3.79936		1	299	5757	5.19368		1	358.73	8038	4.46293		1	413.91	6784	6.10127		1	324.05	7095	4.5673
																				siHTT	4710.64	25617.9	0.183881			2	216.04	6814	3.17053		2	247.21	6141	4.02557		2	329.88	9107	3.62227		2	265.74	4364	6.08937		2	342.4	6605	5.18395
																										3	123.78	5917	2.09194		3	340.96	5464	6.24012		3	433.1	10283	4.21181		3	379.87	5291	7.17955		3	262.92	6618	3.9728
																										4	277.1	7568	3.66147		4	201.15	5604	3.5894		4	370.33	8764	4.22558		4	366.23	3356	10.9127		4	441.35	6958	6.34306
																										5	114.62	6952	1.64873		5	261.21	5768	4.52861		5	283.14	8268	3.42453		5	328.26	3783	8.67724		5	312.11	5927	5.2659
																										6	693.02	6269	11.0547		6	213.38	4069	5.24404		6	303.82	11607	2.61756		6	280.59	4898	5.72866		6	202.45	5166	3.91889
																										7	371.94	4625	8.04195		7	239.77	4958	4.83602		7	401.33	9648	4.15972		7	327.71	5572	5.88137		7	117.01	2797	4.18341
																										8	331.5	3974	8.34172		8	162.19	4324	3.75093		8	165.11	8334	1.98116		8	328.39	4655	7.05456		8	288.08	3681	7.82613
																										9	303.66	11457	2.65043		9	151.67	3865	3.92419		9	130.98	4472	2.92889		9	383.36	6731	5.69544		9	206.61	4490	4.60156
																										10	180.95	6177	2.92942		10	310.02	6668	4.64937		10	207.56	7271	2.85463		10	388.37	4920	7.8937		10	168.3	3013	5.58579
																										11	165.37	5407	3.05844		11	264.91	4486	5.90526		11	154.69	7769	1.99112		11	428.22	7623	5.61747		11	193.13	2966	6.51146
																										12	163.75	5972	2.74196		12	245.79	4400	5.58614		12	98.52	4668	2.11054		12	366.23	6824	5.36679		12	145.05	2452	5.91558
																										13	244.58	6413	3.81382		13	264.08	5285	4.99678		13	317.71	9169	3.46505		13	384.5	6108	6.29502		13	165.49	4386	3.77314
																										14	194.2	4052	4.79269		14	236.86	7202	3.28881		14	238.07	6425	3.70537		14	335.21	4600	7.28717		14	347.4	4586	7.57523
																			TRIAL 2		HTT	B-Actin	HTT/B-Actin			15	846.14	16311	5.18754		15	359.05	8617	4.16676		15	153.4	3997	3.83788		15	485.17	6290	7.71335		15	245.34	5133	4.77966
Fig. S6c																				MOCK	26614	32460.2	0.819895			16	444.61	5188	8.56997		16	219.74	5002	4.39304		16	264.61	6916	3.82606		16	436.64	6291	6.94071		16	325.69	10265	3.17282
	HTT/B-Actin Densitometry																			siCTRL	32165.8	38259	0.840738			17	349.7	5854	5.97369		17	407.67	7862	5.18532		17	172.23	5960	2.88977		17	470.6	7083	6.64408		17	190.19	4618	4.11845
	MOCK	siCTRL	siHTT																	siHTT	3435.1	34404.8	0.0998438			18	136.81	5308	2.57743		18	123.46	4430	2.78691		18	265.27	6785	3.90965		18	460.6	7417	6.21006		18	453.33	7272	6.23391
Trial 1	1.17455	1.07288	0.183881																							19	167.34	7973	2.09883		19	173.98	5858	2.96996		19	211.07	5842	3.61298		19	314.59	4626	6.80048		19	479.44	6638	7.22266
Trial 2	0.819895	0.840738	0.099844																							20	111.91	4912	2.2783		20	203.97	7409	2.753		20	228.91	6275	3.64797		20	381.44	5853	6.517		20	500.99	6803	7.36425
Trial 3	1.10749	1.04517	0.070851																							21	116.55	5020	2.32171		21	199.38	4232	4.71125		21	210	4815	4.36137		21	406.8	5230	7.7782		21	450.64	7686	5.86313
																										22	157.59	7807	2.01857		22	112.31	3542	3.17081		22	254.73	6348	4.01276		22	317.05	5269	6.01727		22	467.57	6650	7.03113
	Dunnett's multiple comparisons test			Summary	P Value																					23	290.25	10060	2.88519		23	174.03	4048	4.29916		23	334.76	7279	4.59898		23	388.12	6565	5.91196		23	459.45	7276	6.3146
	MOCK vs. siCTRL			ns	0.8767																					24	463.25	7037	6.58306		24	209.85	8146	2.57611		24	334.27	9489	3.52271		24	403.31	6059	6.65638		24	199.68	5709	3.49764
	MOCK vs. siHTT			***	0.0003																					25	204.28	5472	3.73319		25	521.85	8724	5.98177		25	305.2	6995	4.36312		25	318.26	4402	7.2299		25	287.98	3258	8.83917
																										26	247.34	5254	4.70765		26	171.29	6026	2.84252		26	384.62	7060	5.44788		26	300.73	6086	4.94134		26	428.44	8590	4.98766
																										27	343.58	11537	2.97807		27	319.07	6193	5.15211		27	273.59	5161	5.3011		27	448.47	7027	6.3821		27	370.09	7390	5.00798
																										28	175.98	4209	4.18104		28	159.54	3012	5.29681		28	346.92	7055	4.91736		28	303.42	5273	5.75422		28	419.82	6096	6.88681
Fig. S6d							Fig. S6f		Catalase/B-Actin Densitometry																	29	257.21	6129	4.19661		29	515.92	12711	4.05885		29	334.32	9185	3.63985		29	333.19	6050	5.50727		29	265.01	3392	7.81279
									DMEM			24h HBSS														30	181.73	4676	3.88644		30					30	217.25	2924	7.42989		30	288.6	4288	6.73041		30	444.05	7376	6.0202
								MOCK	0.959276	1.46335	1.0495	0.491619	0.531812	0.337077												31	199.28	3261	6.11101		31					31	283.05	6136	4.61294		31					31	249.46	6484	3.84732
								siCTRL	1.0769	0.824022	0.877052	0.694147	0.386421	0.441101												32	214.72	4663	4.60476		32					32	352.98	4672	7.55522		32					32	228.55	4201	5.44037
								siHTT	0.867744	0.920271	0.845641	0.464424	0.444281	0.523531												33	156.63	4214	3.7169		33					33	327.69	3673	8.92159		33					33	233.76	6801	3.43714
																										34	306.66	7186	4.26746		34					34	380.16	7024	5.4123		34					34
																															35					35					35					35
									Šídák's multiple comparisons test			Summary	P Value
																												6540.59	4.25514				5855.28	4.34839				6982.76	4.16419				5643.93	6.6505				5708.42	5.54854
									DMEM - 24h HBSS
									MOCK			***	0.0002
									siCTRL			*	0.0137						TRIAL 3		HTT	B-Actin	HTT/B-Actin		HBSS		MOCK					siCTRL					siHTT			HBSS		MOCK					siCTRL
									siHTT			*	0.0181							MOCK	29439.8	26582.5	1.10749				PMP70	Cell Volume	PMP70 Density			PMP70	Cell Volume	PMP70 Density			PMP70	Cell Volume	PMP70 Density			PMP70	Cell Volume	PMP70 Density			PMP70	Cell Volume	PMP70 Density
																				siCTRL	29464.7	28191.4	1.04517			1	173.17	7624	2.27138		1	69.58	5496	1.26601		1	336.22	9096	3.69635		1	226.09	6337	3.56778		1	181.31	5578	3.25045
																				siHTT	2157.05	30445.1	0.0708507			2	103.18	6378	1.61775		2	90.34	6982	1.2939		2	347.81	7245	4.80069		2	160.85	6008	2.67726		2	128.4	5683	2.25937
																										3	101.05	4043	2.49938		3	89.21	4981	1.79101		3	387.32	6089	6.36098		3	204.51	6281	3.25601		3	115.03	4496	2.5585
																										4	102.32	7390	1.38457		4	86.5	4207	2.0561		4	336.76	4762	7.07182		4	207.45	7832	2.64875		4	263.03	7037	3.73781
																										5	86.11	6485	1.32783		5	53.95	2730	1.97619		5	120.57	5533	2.17911		5	221.01	5670	3.89788		5	252.22	93432	0.26995
																										6	124.51	8092	1.53868		6	158.23	7751	2.04141		6	152.92	6314	2.42192		6	326.26	9363	3.48457		6	142.85	9846	1.45084
																										7	139.42	6570	2.12207		7	167.94	7500	2.2392		7	119.4	4564	2.61613		7	133.12	6581	2.02279		7	140.9	7271	1.93784
																										8	59.17	3777	1.56659		8	141.05	6409	2.20081		8	188.83	6156	3.06741		8	222.27	4940	4.49939		8	126.89	5226	2.42805
																										9	87.02	5720	1.52133		9	127.74	7392	1.72808		9	218.59	11414	1.9151		9	268.88	5166	5.2048		9	80.65	3887	2.07486
																										10	110.87	5661	1.95849		10	153.08	4258	3.59512		10	203.33	10671	1.90544		10	129.54	7716	1.67885		10	99.28	3595	2.76161
																										11	118.86	5611	2.11834		11	94.72	3962	2.39071		11	222.38	12565	1.76984		11	71.86	3337	2.15343		11	191.95	5959	3.22118
																										12	225.91	7315	3.08831		12	134.59	5731	2.34846		12	297.22	9751	3.0481		12	143.48	4365	3.28706		12	321.51	7453	4.31383
																										13	115.42	5194	2.22218		13	77.19	9465	0.815531		13	342.6	12102	2.83094		13	256.62	7913	3.24302		13	322	6059	5.31441
									Fig. S6h		Relative PMP70															14	105.03	3873	2.71185		14	69.7	5190	1.34297		14	61.66	4663	1.32232		14	206.14	5833	3.53403		14	319.17	5138	6.21195
Fig. S6e		PMP70 IF Quantification from Fig. S6a images									PMP34-GFP			PMP34-GFP-UBKo												15	94.56	3801	2.48777		15	107.09	7275	1.47203		15	114.68	4899	2.34089		15	56.78	6145	0.924003		15	115.1	3449	3.3372
		DMEM			24h HBSS					MOCK	1	1	1	0.33	0.56	0.42										16	115.8	4727	2.44976		16	151.33	3960	3.82146		16	58.79	4299	1.36753		16	104.92	6402	1.63886		16	119.85	4063	2.94979
	MOCK	4.25514	6.6505	6.07556	2.06241	2.4475	2.05746			siCTRL	1	1	1	0.44	0.54	0.4										17	68.07	7969	0.854185		17	291.97	10527	2.77353		17	60.88	3075	1.97984		17	62.59	6648	0.941486		17	209.55	12343	1.69772
	siCTRL	4.34839	5.54854	7.38627	2.06051	3.11917	2.65623			siATG12	1	1	1	0.84	0.97	0.83										18	37.43	3003	1.24642		18	212.05	5028	4.21738		18	105.92	4982	2.12605		18	45.61	3795	1.20184		18	61.25	4280	1.43107
	siHTT	4.16419	4.535	6.94918	2.83036	2.64675	2.85531			siHTT	1	1	1	0.48	0.54	0.5										19	171.7	7000	2.45286		19	209.03	6746	3.09858		19	324.14	8131	3.98647		19	25.28	3217	0.785825		19	137.93	5691	2.42365
																										20	39	2941	1.32608		20	121.71	4598	2.64702		20	318.66	7682	4.14814		20	109.29	6956	1.57116		20	187.48	4718	3.97372
																										21	136.1	5313	2.56164		21	153.74	6571	2.33967		21	238.89	6872	3.47628		21	145.06	5890	2.46282		21	158.15	6923	2.28441
	Šídák's multiple comparisons test			Summary	P Value					Šídák's multiple comparisons test			Summary	Adjusted P Value												22	138.15	4726	2.92319		22	73.28	5771	1.2698		22	319.11	9056	3.52374		22	254.61	7098	3.58707		22	125.39	7473	1.67791
																										23	174.61	7998	2.18317		23	63.77	3785	1.68481		23	271.79	9174	2.96261		23	211.28	5876	3.59564		23	595.73	7829	7.60927
	DMEM - 24h HBSS									PMP34-GFP - PMP34-GFP-UBKo																24	112.98	3911	2.88878		24	95.11	5054	1.88188		24	150.73	10000	1.5073		24	301.15	9658	3.11814		24	625.87	9812	6.37862
	MOCK			**	0.0046					MOCK			****	<0.0001												25	166.25	5948	2.79506		25	49.81	3991	1.24806		25	58.93	8068	0.730416		25	101.34	8095	1.25188		25	147.74	4184	3.53107
	siCTRL			**	0.0092					siCTRL			****	<0.0001												26	127.2	6292	2.02161		26	51.78	3186	1.62524		26	101.81	9021	1.12859		26	69.8	4711	1.48164		26	184.54	5355	3.44613
	siHTT			*	0.0423					siATG12			ns	0.0759												27	203.48	9067	2.24418		27	34.12	2958	1.15348		27	117.28	6364	1.84287		27	124.84	6174	2.02203		27	228.8	3837	5.96299
										siHTT			****	<0.0001												28	153.63	6616	2.3221		28	242.48	9582	2.53058		28	191	5541	3.44703		28	108.48	6566	1.65215		28	144.37	4482	3.22111
																										29	127.54	5932	2.15003		29	137.95	6659	2.07163		29	185.52	5541	3.34813		29	162.97	5694	2.86214		29	73.67	4699	1.56778
																										30	210.48	6134	3.43137		30	98.73	4751	2.07809		30	302.34	7360	4.10788		30	123.41	4972	2.4821		30	65.7	3837	1.71228
																										31	127.71	9455	1.35071		31	104.1	5442	1.9129		31	188.56	6698	2.81517		31	62.08	3022	2.05427		31	55.99	5103	1.0972
Fig. S6i	Pexophagy (%)																									32	162.59	7610	2.13653		32	106.44	5477	1.9434		32	209.57	5799	3.6139		32	91.27	7532	1.21176		32	282.68	7702	3.67022
	MOCK	siCTRL	siATG12	siHTT																						33	97.12	8956	1.08441		33	159.33	13953	1.1419		33	74.04	6048	1.22421		33	77.05	4447	1.73263		33	199.76	5907	3.38175
	66.81	55.62	16.48	51.51																						34	129.23	10230	1.26325		34					34	223.32	6608	3.37954		34	124.68	8414	1.48182		34	213.43	7341	2.90737
	44.18	46.32	3.36	46.1																						35					35					35	62.23	4954	1.25616		35					35
	57.54	60.3	16.81	49.71																																	135.53	5265	2.57417
																												6216.53	2.06241				5980.85	2.06051				7121.17	2.83036				6136.88	2.4475				8520.24	3.11917
	Dunnett's multiple comparisons test			Summary	P Value
	MOCK vs. siCTRL			ns	0.9754
	MOCK vs. siATG12			***	0.0003
	MOCK vs. siHTT			ns	0.5798

## Sheet: Fig. S7
Fig. S7a						Fig. S7b																					EXTENDED DATA
								Receptor Densitometry (normalized to loading) relative to MOCK
								NBR1				OPTN				p62												Fig.S7a-b
							MOCK	1	1	1	1	1	1	1	1	1	1	1	1									Trial 1						Trial 2						Trial 3					Trial 4
							siCTRL	0.86	1	1.23	0.84	0.88	0.7	0.9	1.26	0.8	1.26	0.66	1.02
							siATG12	1.38	1.57	1.39	1.2	1.49	1.38	1.47	2.14	2.06	3.42	2.95	2
							siPEX1	0.94	0.82	1.06	0.68	1.89	1.62	1.78	2.29	0.68	0.9	0.69	0.43
							siPEX13	1.08	1.12	1.07	0.64	1.87	1.7	1.71	1.89	1.35	2.38	1.82	1.95
							siPEX14	0.99	0.92	0.99	1.07	1	1	1.23	1.12	1.94	2.5	2.18	1.26
								Dunnett's multiple comparisons test
										P Value
										NBR1	OPTN	p62
								MOCK vs. siCONTROL		0.9999	0.9908	0.9996
								MOCK vs. siATG12		0.0084	0.0033	0.0002
								MOCK vs. siPEX1		0.661	<0.0001	0.7084
								MOCK vs. siPEX13		0.9996	0.0003	0.033
								MOCK vs. siPEX14		>0.9999	0.9675	0.0168
Fig. S7c						Fig. S7d		LC3-II/LC3-I Ratio Relative to MOCK DMSO
								DMSO					Baf					Baf+Rapa
							MOCK	1	1	1	1	1	4.1	2.8	1.4	3	1.1	5.3	4.9	3.8	3.7	4.6
							siCTRL	1	1	0.7	0.8	0.9	3.7	2.9	1.3	2.6	0.9	6.5	5.5	4	3.5	4.6
							siATG12	0.5	0.2	0.2	0.2	0.7	1.2	0.3	0.6	0.9	0.8	3.3	1	2	1.3	3.1
							siPEX1	1.4	2	0.5	0.9	0.9	5.3	4.2	1.6	4.4	1	9.6	7.8	4.9	5.1	4.3
							siPEX13	1	1	0.6	0.8	0.7	4.2	3.5	1.7	4.6	0.9	9.1	7.1	4.7	5.3	5.6
								Tukey's multiple comparisons test			Summary	P Value
								MOCK
								DMSO vs. Baf			ns	0.1241
								DMSO vs. Baf+Rapa			****	<0.0001
								Baf vs. Baf+Rapa			*	0.0268
								siCTRL																					Trial 1	Trial 2	Trial 3	Trial 4	AVG	ST-Dev
								DMSO vs. Baf			ns	0.1533																MOCK	1	1	1	1	1	0
								DMSO vs. Baf+Rapa			****	<0.0001																siCONTROL	0.86365	1.00262	1.23263	0.843881	0.985697	0.155138
								Baf vs. Baf+Rapa			**	0.0033																siATG12	1.37878	1.56904	1.39178	1.19598	1.38389	0.131983
																												siPEX1	0.937954	0.818615	1.05843	0.677127	0.873031	0.141356
								siATG12																				siPEX13	1.08292	1.11903	1.06501	0.641834	0.977199	0.194598
								DMSO vs. Baf			ns	0.8534																siPEX14	0.99246	0.917322	0.985621	1.07338	0.992197	0.055319
								DMSO vs. Baf+Rapa			ns	0.0516
								Baf vs. Baf+Rapa			ns	0.1614
								siPEX1
								DMSO vs. Baf			*	0.0142
Fig. S7e								DMSO vs. Baf+Rapa			****	<0.0001
								Baf vs. Baf+Rapa			***	0.0004																OPTN
																													Trial 1	Trial 2	Trial 3	Trial 4	AVG	ST-Dev
								siPEX13																				MOCK	1	1	1	1	1	0
								DMSO vs. Baf			*	0.0142																siCONTROL	0.884058	0.702961	0.903991	1.26009	0.937774	0.201896
								DMSO vs. Baf+Rapa			****	<0.0001																siATG12	1.49399	1.38219	1.46556	2.14241	1.62104	0.303808
								Baf vs. Baf+Rapa			****	<0.0001																siPEX1	1.89184	1.61947	1.7817	2.29311	1.89653	0.248619
																												siPEX13	1.87068	1.70013	1.70922	1.89029	1.79258	0.0882351
																												siPEX14	0.998442	0.951095	1.23024	1.12459	1.07609	0.109281
						Fig. S7f		LC3-II/LC3-I ratio relative to DMSO
								DMSO				Baf				Baf+Rapa
							siPEX14	1	1	1	1	2.29291	2.83043	2.76032	2.77906	4.18814	6.68531	4.27943	5.3924
								Tukey's multiple comparisons test			Summary	Adjusted P Value																p62
								DMSO vs. Baf			*	0.0191																	Trial 1	Trial 2	Trial 3	Trial 4	AVG	ST-Dev
								DMSO vs. Baf+Rapa			****	<0.0001																MOCK	1	1	1	1	1	0
								Baf vs. Baf+Rapa			**	0.0018																siCONTROL	0.804006	1.2582	0.655691	1.0189	0.934199	0.227305
																												siATG12	2.05834	3.02351	2.95019	2.00091	2.50824	0.479741
																												siPEX1	0.68182	0.899485	0.691668	0.427153	0.675032	0.167441
																												siPEX13	1.34829	2.37913	1.82492	1.94556	1.87447	0.367103
																												siPEX14	1.93532	2.48283	2.18457	1.26475	1.96687	0.449325
Fig. S7h
		Trial One									Trial TWO									TRIAL THREE
			LC3 Volume				Relative LC3 Volume					LC3 Volume				Relative LC3 Volume					LC3 Volume				Relative LC3 Volume
			DMEM	Rapamycin			DMEM	Rapamycin				DMEM	Rapamycin			DMEM	Rapamycin				DMEM	Rapamycin			DMEM	Rapamycin
		MOCK	0.472686	1.02619		MOCK	1	2.17097			MOCK	0.271367	0.903521		MOCK	1	3.32952			MOCK	0.295104	0.959141		MOCK	1	3.25018
		siCTRL	0.606046	0.938587		siCTRL	1.28213	0.914635			siCTRL	0.303855	0.841034		siCTRL	1.11972	0.930841			siCTRL	0.28087	1.20023		siCTRL	0.951766	1.25136
		siATG12	0.16992	0.343471		siATG12	0.359477	0.334706			siATG12	0.0969639	0.314907		siATG12	0.357317	0.348533			siATG12	0.178328	0.296952		siATG12	0.60429	0.309602
		siPEX1	0.500544	0.798213		siPEX1	1.05894	0.777843			siPEX1	0.520484	1.02466		siPEX1	1.91801	1.13408			siPEX1	0.583129	1.23686		siPEX1	1.97601	1.28955
		siPEX13	0.481817	0.775162		siPEX13	1.01932	0.75538			siPEX13	0.585647	1.2615		siPEX13	2.15814	1.3962			siPEX13	0.605811	0.952285		siPEX13	2.05287	0.992852
		siPEX14	0.271271	0.48624		siPEX14	0.573893	0.473831			siPEX14	0.250952	0.832343		siPEX14	0.924771	0.921222			siPEX14	0.310918	1.126		siPEX14	1.05359	1.17397
			Trial 1	Trial 2	Trial 3		AVG	St-Dev	TTEST MOCK	TTEST Rapa			DMEM	Rapamycin
	DMEM	MOCK	0.472686	0.271367	0.295104		0.346386	0.0898319		0.00106238	*	MOCK	0.346386	0.96295
		siCTRL	0.606046	0.303855	0.28087		0.396924	0.148169	0.701138	0.0164316	*	siCTRL	0.396924	0.993285
		siATG12	0.16992	0.0969639	0.178328		0.148404	0.0365353	0.0446906	0.00431462	**	siATG12	0.148404	0.318443
		siPEX1	0.500544	0.520484	0.583129		0.534719	0.0351858	0.0508133	0.019789	*	siPEX1	0.534719	1.01991
		siPEX13	0.481817	0.585647	0.605811		0.557758	0.054326	0.0465171	0.0407738	*	siPEX13	0.557758	0.996316
		siPEX14	0.271271	0.250952	0.310918		0.277714	0.0249013	0.356326	0.0444671	*	siPEX14	0.277714	0.814861
	RAPA	MOCK	1.02619	0.903521	0.959141		0.96295	0.050151
		siCTRL	0.938587	0.841034	1.20023		0.993285	0.151657	0.801539
		siATG12	0.343471	0.314907	0.296952		0.318443	0.019155	7.05672e-05
		siPEX1	0.798213	1.02466	1.23686		1.01991	0.179107	0.687277
		siPEX13	0.775162	1.2615	0.952285		0.996316	0.200973	0.83097
		siPEX14	0.48624	0.832343	1.126		0.814861	0.261474	0.475493

## Sheet: Fig. S8
Fig.S8a								Fig.S8b	Total ULK1/B-Actin Relative to MOCK						Fig.S8e											EXTENDED DATA
									MOCK	siCTRL	siPEX1	siPEX13	siPEX14														Fig. S8b																Fig. S8d
									1	1.08	0.94	0.71	0.9															P-ULK1/ULK1								P-ULK1/ULK1 Relative to Mock DMSO							TRIAL ONE
									1	1.22	1.04	0.8	0.56															Sample	Trial 1	Trial 2	Trial 3	Trial 4	AVG			Sample	Trial 1	Trial 2	Trial 3	Trial 4	AVG		siRNA Legend: si62 (siCTRL), si276 (siFIP200), si39 (siPEX1), si100 (siPEX13)
									1	0.74	0.87	0.87	0.72														DMSO	MOCK	1.10432	1.82258	2.98866	0.914395	1.70749		DMSO	MOCK	1	1	1	1	1
									1	1.29	1.21	1.36	1.4															siCTRL	1.19705	2.21644	2.20182	1.18382	1.69978			siCTRL	1.08397	1.21611	0.736724	1.29465	1.08286
																												siATG12	0.982506	1.76305	1.92847		1.55801			siATG12	0.889694	0.96734	0.645261		0.834098
									Dunnett's multiple comparisons test			Summary	P Value															siPEX1	1.03372	1.89129	2.59455	1.10677	1.65658			siPEX1	0.936067	1.0377	0.868132	1.21038	1.01307		DMEM		MOCK				si62
									MOCK vs. siCTRL			ns	0.9681															siPEX13	0.780468	1.44968	2.60882	1.2458	1.52119			siPEX13	0.706741	0.795402	0.872905	1.36243	0.93437				FK1	Cell Vol	FK1/Cell Vol		FK1
									MOCK vs. siPEX1			ns	>0.9999															siPEX14	0.995642	1.01935	2.15	1.28321	1.36205			siPEX14	0.901588	0.559292	0.719385	1.40334	0.895901			1	0.233	5924	0.00393315	1	1.32
									MOCK vs. siPEX13			ns	0.9863														5h Rapa	MOCK	0.752894	1.35326	2.0317	0.916539	1.2636		5h Rapa	MOCK	0.681772	0.742497	0.679802	1.00234	0.776604			2	0.436	6340	0.00687697	2	0.48
									MOCK vs. siPEX14			ns	0.9287															siCTRL	0.782007	0.832822	1.62819	0.836888	1.01998			siCTRL	0.708134	0.456948	0.544789	0.915237	0.656277			3	0	5257	0	3	4.77
																												siATG12	0.66022	1.07966	2.3633		1.36773			siATG12	0.597853	0.592381	0.790754		0.660329			4	0.218	6714	0.00324695	4	1.66
																												siPEX1	0.783773	1.26663	2.36298	0.727201	1.28515			siPEX1	0.709734	0.694969	0.790647	0.79528	0.747658			5	1.87	3821	0.0489401	5	3.79
																												siPEX13	0.799813	1.13104	2.79727	0.854418	1.39563			siPEX13	0.724258	0.620573	0.93596	0.934408	0.8038			6	0.886	3533	0.0250778	6	1.24
									ULK1 Phosphorulation Relative to MOCK																			siPEX14	0.515492	0.781411	1.73118	0.899192	0.98182			siPEX14	0.466796	0.42874	0.57925	0.983373	0.61454			7	3.52	2677	0.13149	7	0.262
									MOCK	siCTRL	siPEX1	siPEX13	siPEX14																															8	0	3256	0	8	12.09
									1	0.59	0.78	0.71	0.73																															9	0.509	2131	0.0238855	9	0.509
									1	0.67	1.29	1.59	1.01																															10	0.247	3703	0.00667027	10	0.945
									1	1.52	1.27	1.12	1.25																															11	0.233	4038	0.00577018	11	4.17
									1	1.39	2.12	1.13	0.98															P-ULK1/ULK1								P-ULK1/ULK1 Relative to Mock DMSO								12	0	4742	0	12	2.6
																												Sample	Trial 1	Trial 2	Trial 3	Trial 4	AVG			Sample	Trial 1	Trial 2	Trial 3	Trial 4	AVG			13	0	5706	0	13	17.57
									Dunnett's multiple comparisons test			Summary	P Value														DMSO	MOCK	1.10432	1.82258	2.98866	0.914395	1.70749		DMSO	MOCK	1	1	1	1	1			14	0	5192	0	14	0
									MOCK vs. siCTRL			ns	0.9995															siCTRL	1.19705	2.21644	2.20182	1.18382	1.69978			siCTRL	1.08397	1.21611	0.736724	1.29465	1.08286			15	0	4551	0	15	19.86
									MOCK vs. siPEX1			ns	0.4785															siATG12	0.982506	1.76305	1.92847		1.55801			siATG12	0.889694	0.96734	0.645261	0	0.625574			16	0	3365	0	16	0.61
									MOCK vs. siPEX13			ns	0.9587															siPEX1	1.03372	1.89129	2.59455	1.10677	1.65658			siPEX1	0.936067	1.0377	0.868132	1.21038	1.01307			17	0	3574	0	17	5.8
									MOCK vs. siPEX14			ns	>0.9999															siPEX13	0.780468	1.44968	2.60882	1.2458	1.52119			siPEX13	0.706741	0.795402	0.872905	1.36243	0.93437			18	0	4457	0	18	0
																												siPEX14	0.995642	1.01935	2.15	1.28321	1.36205			siPEX14	0.901588	0.559292	0.719385	1.40334	0.895901			19	0	5028	0	19	0.218
																																												20	0.305	4437	0.00687401	20	4.72
																	Aggregate Volume (FK1/Cell Vol)																											21	0.407	5225	0.00778947	21	11.36
Fig.S8d		Aggregate Volume (FK1/Cell Vol)													Fig.S8g		Empty Vector				ULK1-FLAG																							22	0.807	5134	0.0157187	22	8.76
		DMEM			3h PURO			3h PURO+5h DMEM			3h PURO+5h LYN					siCTRL	97.1	90.5	101.9	90	85.3	76.6	104.4	72.2																				23	0	4814	0	23	13.37
	MOCK	0.013105	0.040146	0.018261	1.16722	1.02003	1.3971	0.078787	0.169514	0.406859	0.032945	0.073942	0.086019			siFIP200	52.2	18.3	28.3	28.8	41.9	27.4	56.8	55.6																				24	0.814	4918	0.0165514	24	4.29
	siCTRL	0.086277	0.008725	0.075713	1.23587	1.14763	1.57322	0.12039	0.122665	0.299998	0.053226	0.010692	0.169741			siPEX1	64.4	63.2	51.5	59.2	72.3	81.1	94.2	71.4																				25	0	4746	0	25	1.37
	siFIP200	0.163046	0.093708	0.110358	0.815377	1.05359	1.36963	0.551905	0.776767	0.92938	0.489614	0.479237	0.833849			siPEX13	49.6	51.6	47.8	41.7	64.3	61.6	96	71.3																				26	0.988	5021	0.0196774	26	0
	siPEX1	0.003503	0.091409	0.171348	0.782348	1.23973	1.1002	0.503321	0.560208	0.740853	0.060869	0.174209	0.32385																															27	2.03	6381	0.0318132	27	0.93
	siPEX13	0.040434	0.054553	0.100109	1.2714	1.15361	1.2364	0.483934	0.695038	0.60135	0.085562	0.2146	0.08921																															28	0	4223	0	28	0.276
																	Tukey's multiple comparisons test						Summary	P Value																				29	0.857	5117	0.0167481	29	4.33
		Tukey's multiple comparisons test					Summary	P Value																																				30	0	5504	0	30	2.34
																	siCTRL Vector:DMEM vs. siCTRL Vector:3h PURO						***	0.0001				Total ULK1								Total ULK1 Relative to Mock DMSO								31	1.03	2927	0.0351896	31	2.67
		MOCK:DMEM vs. MOCK:3h PURO					****	<0.0001									siCTRL Vector:DMEM vs. siCTRL Vector:3h PURO+5h DMEM						ns	>0.9999				Sample	Trial 1	Trial 2	Trial 3	Trial 4	AVG			Sample	Trial 1	Trial 2	Trial 3	Trial 4	AVG							32	3.63
		MOCK:DMEM vs. MOCK:3h PURO+5h DMEM					ns	0.974									siCTRL Vector:DMEM vs. siCTRL ULK1-FLAG:DMEM						ns	>0.9999			DMSO	MOCK	1.71871	1.20703	1.01479	1.48879	1.35733		DMSO	MOCK	1	1	1	1	1							33	0
		MOCK:DMEM vs. MOCK:3h PURO+5h LYN					ns	>0.9999									siCTRL Vector:DMEM vs. siCTRL ULK1-FLAG:3h PURO						**	0.0032				siCTRL	1.01353	0.810004	1.53952	2.07499	1.35951			siCTRL	0.589704	0.671071	1.51707	1.39374	1.0429							34	1.44
		MOCK:DMEM vs. siCTRL:DMEM					ns	>0.9999									siCTRL Vector:DMEM vs. siCTRL ULK1-FLAG:3h PURO+5h DMEM						ns	0.9997				siATG12	1.29894	1.93062	1.37337	3.1558	1.93968			siATG12	0.755767	1.59947	1.35335		1.2362							35	0
		MOCK:DMEM vs. siCTRL:3h PURO					****	<0.0001									siCTRL Vector:DMEM vs. siFIP200 Vector:DMEM						ns	>0.9999				siPEX1	1.33236	1.56033	1.29135	3.1558	1.83496			siPEX1	0.775209	1.2927	1.27252	2.1197	1.36503
		MOCK:DMEM vs. siCTRL:3h PURO+5h DMEM					ns	0.9974									siCTRL Vector:DMEM vs. siFIP200 Vector:3h PURO						***	0.0003				siPEX13	1.22521	1.92115	1.14111	1.68257	1.49251			siPEX13	0.712864	1.59163	1.12447	1.13015	1.13978						0.0131049
		MOCK:DMEM vs. siCTRL:3h PURO+5h LYN					ns	>0.9999									siCTRL Vector:DMEM vs. siFIP200 Vector:3h PURO+5h DMEM						*	0.0448				siPEX14	1.25945	1.21557	1.2724	1.45773	1.30129			siPEX14	0.73279	1.00707	1.25385	0.979138	0.993212
		MOCK:DMEM vs. siFIP200:DMEM					ns	>0.9999									siCTRL Vector:DMEM vs. siFIP200 ULK1-FLAG:DMEM						ns	0.8074			5h Rapa	MOCK	1.52605	1.41439	1.67536	1.64583	1.56541		5h Rapa	MOCK	0.887902	1.1718	1.65093	1.10548	1.20403		3P		MOCK				si62
		MOCK:DMEM vs. siFIP200:3h PURO					****	<0.0001									siCTRL Vector:DMEM vs. siFIP200 ULK1-FLAG:3h PURO						****	<0.0001				siCTRL	1.15937	0.997098	1.32157	1.98867	1.36668			siCTRL	0.674561	0.826074	1.3023	1.33576	1.03467				FK1	Cell Vol	FK1/Cell Vol		FK1
		MOCK:DMEM vs. siFIP200:3h PURO+5h DMEM					****	<0.0001									siCTRL Vector:DMEM vs. siFIP200 ULK1-FLAG:3h PURO+5h DMEM						*	0.0162				siATG12	1.65296	1.5148	1.24439		1.47072			siATG12	0.961745	1.25498	1.22625		1.14766			1	77.51	4533	1.70991	1	77.72
		MOCK:DMEM vs. siFIP200:3h PURO+5h LYN					**	0.0019									siCTRL Vector:DMEM vs. siPEX1 Vector:DMEM						ns	>0.9999				siPEX1	1.89741	1.70836	1.56756	2.08115	1.81362			siPEX1	1.10397	1.41534	1.54471	1.39788	1.36547			2	25.5	4667	0.54639	2	57.93
		MOCK:DMEM vs. siPEX1:DMEM					ns	>0.9999									siCTRL Vector:DMEM vs. siPEX1 Vector:3h PURO						****	<0.0001				siPEX13	1.49478	1.68003	1.63275	2.06881	1.71909			siPEX13	0.86971	1.39187	1.60895	1.38959	1.31503			3	74.96	4786	1.56623	3	89.69
		MOCK:DMEM vs. siPEX1:3h PURO					****	<0.0001									siCTRL Vector:DMEM vs. siPEX1 Vector:3h PURO+5h DMEM						ns	0.6237				siPEX14	1.81608	1.81116	1.4296	1.53895	1.64895			siPEX14	1.05665	1.50051	1.40876	1.03369	1.2499			4	20.37	4625	0.440432	4	1.58
		MOCK:DMEM vs. siPEX1:3h PURO+5h DMEM					**	0.0019									siCTRL Vector:DMEM vs. siPEX1 ULK1-FLAG:DMEM						ns	>0.9999																				5	44.67	3525	1.26723	5	61.69
		MOCK:DMEM vs. siPEX1:3h PURO+5h LYN					ns	0.9961									siCTRL Vector:DMEM vs. siPEX1 ULK1-FLAG:3h PURO						****	<0.0001																				6	18.6	5596	0.33238	6	3.14
		MOCK:DMEM vs. siPEX13:DMEM					ns	>0.9999									siCTRL Vector:DMEM vs. siPEX1 ULK1-FLAG:3h PURO+5h DMEM						ns	0.9586																				7	25.29	4500	0.562	7	8.07
		MOCK:DMEM vs. siPEX13:3h PURO					****	<0.0001									siCTRL Vector:DMEM vs. siPEX13 Vector:DMEM						ns	>0.9999																				8	52.61	4995	1.05325	8	92.05
		MOCK:DMEM vs. siPEX13:3h PURO+5h DMEM					**	0.0023									siCTRL Vector:DMEM vs. siPEX13 Vector:3h PURO						***	0.0001				Total ULK1								Total ULK1 Relative to Mock DMSO								9	7.8	3744	0.208333	9	32.23
		MOCK:DMEM vs. siPEX13:3h PURO+5h LYN					ns	>0.9999									siCTRL Vector:DMEM vs. siPEX13 Vector:3h PURO+5h DMEM						ns	0.3254				Sample	Trial 1	Trial 2	Trial 3	Trial 4	AVG			Sample	Trial 1	Trial 2	Trial 3	Trial 4	AVG			10	74.99	4865	1.54142	10	55.59
		MOCK:3h PURO vs. MOCK:3h PURO+5h DMEM					****	<0.0001									siCTRL Vector:DMEM vs. siPEX13 ULK1-FLAG:DMEM						ns	>0.9999			DMSO	MOCK	1.71871	1.20703	1.01479	1.48879	1.35733		DMSO	MOCK	1	1	1	1	1			11	50.51	4302	1.17411	11	51.65
		MOCK:3h PURO vs. MOCK:3h PURO+5h LYN					****	<0.0001									siCTRL Vector:DMEM vs. siPEX13 ULK1-FLAG:3h PURO						****	<0.0001				siCTRL	1.01353	0.810004	1.53952	2.07499	1.35951			siCTRL	0.589704	0.671071	1.51707	1.39374	1.0429			12	27.74	4967	0.558486	12	64.62
		MOCK:3h PURO vs. siCTRL:DMEM					****	<0.0001									siCTRL Vector:DMEM vs. siPEX13 ULK1-FLAG:3h PURO+5h DMEM						ns	0.6893				siATG12	1.29894	1.93062	1.37337	3.1558	1.93968			siATG12	0.755767	1.59947	1.35335	2.1197	1.45707			13	52.56	6026	0.87222	13	4.42
		MOCK:3h PURO vs. siCTRL:3h PURO					ns	0.9999									siCTRL Vector:3h PURO vs. siCTRL Vector:3h PURO+5h DMEM						***	0.0003				siPEX1	1.33236	1.56033	1.29135	3.1558	1.83496			siPEX1	0.775209	1.2927	1.27252	2.1197	1.36503			14	60.21	3033	1.98516	14	2.89
		MOCK:3h PURO vs. siCTRL:3h PURO+5h DMEM					****	<0.0001									siCTRL Vector:3h PURO vs. siCTRL ULK1-FLAG:DMEM						**	0.0013				siPEX13	1.22521	1.92115	1.14111	1.68257	1.49251			siPEX13	0.712864	1.59163	1.12447	1.13015	1.13978			15	81.64	3891	2.09818	15	48.33
		MOCK:3h PURO vs. siCTRL:3h PURO+5h LYN					****	<0.0001									siCTRL Vector:3h PURO vs. siCTRL ULK1-FLAG:3h PURO						ns	>0.9999				siPEX14	1.25945	1.21557	1.2724	1.45773	1.30129			siPEX14	0.73279	1.00707	1.25385	0.979138	0.993212			16	45.02	3134	1.4365	16	1.35
		MOCK:3h PURO vs. siFIP200:DMEM					****	<0.0001									siCTRL Vector:3h PURO vs. siCTRL ULK1-FLAG:3h PURO+5h DMEM						*	0.0121																				17	46.11	2859	1.6128	17	33.44
		MOCK:3h PURO vs. siFIP200:3h PURO					ns	>0.9999									siCTRL Vector:3h PURO vs. siFIP200 Vector:DMEM						**	0.0041																				18	49.18	4284	1.14799	18	44.79
		MOCK:3h PURO vs. siFIP200:3h PURO+5h DMEM					*	0.049									siCTRL Vector:3h PURO vs. siFIP200 Vector:3h PURO						ns	>0.9999																				19	92.6	3832	2.41649	19	40.25
		MOCK:3h PURO vs. siFIP200:3h PURO+5h LYN					**	0.0012									siCTRL Vector:3h PURO vs. siFIP200 Vector:3h PURO+5h DMEM						ns	0.9846																				20	66.33	5134	1.29198	20	88.89
		MOCK:3h PURO vs. siPEX1:DMEM					****	<0.0001									siCTRL Vector:3h PURO vs. siFIP200 ULK1-FLAG:DMEM						ns	0.1847																				21	36.03	3473	1.03743	21	39.95
		MOCK:3h PURO vs. siPEX1:3h PURO					ns	0.998									siCTRL Vector:3h PURO vs. siFIP200 ULK1-FLAG:3h PURO						ns	>0.9999																				22	87.14	4167	2.09119	22	33.44
		MOCK:3h PURO vs. siPEX1:3h PURO+5h DMEM					**	0.0013									siCTRL Vector:3h PURO vs. siFIP200 ULK1-FLAG:3h PURO+5h DMEM						ns	0.9991																				23	81.9	3176	2.57872	23	44.83
		MOCK:3h PURO vs. siPEX1:3h PURO+5h LYN					****	<0.0001									siCTRL Vector:3h PURO vs. siPEX1 Vector:DMEM						***	0.0003																				24	33.71	4968	0.678543	24	33.38
		MOCK:3h PURO vs. siPEX13:DMEM					****	<0.0001									siCTRL Vector:3h PURO vs. siPEX1 Vector:3h PURO						ns	>0.9999																				25	4.84	6081	0.0795922	25	40.11
		MOCK:3h PURO vs. siPEX13:3h PURO					ns	>0.9999									siCTRL Vector:3h PURO vs. siPEX1 Vector:3h PURO+5h DMEM						ns	0.3254																				26	25.68	3944	0.651116	26	53.89
		MOCK:3h PURO vs. siPEX13:3h PURO+5h DMEM					**	0.001									siCTRL Vector:3h PURO vs. siPEX1 ULK1-FLAG:DMEM						**	0.0021																				27	18.31	4750	0.385474	27	47.27
		MOCK:3h PURO vs. siPEX13:3h PURO+5h LYN					****	<0.0001									siCTRL Vector:3h PURO vs. siPEX1 ULK1-FLAG:3h PURO						ns	>0.9999																				28	24.97	4770	0.52348	28	17.87
		MOCK:3h PURO+5h DMEM vs. MOCK:3h PURO+5h LYN					ns	0.9979									siCTRL Vector:3h PURO vs. siPEX1 ULK1-FLAG:3h PURO+5h DMEM						ns	0.0715																				29	11.22	3493	0.321214	29	52.53
		MOCK:3h PURO+5h DMEM vs. siCTRL:DMEM					ns	0.9964									siCTRL Vector:3h PURO vs. siPEX13 Vector:DMEM						***	0.0002																				30	72.82	3035	2.39934	30	22.92
		MOCK:3h PURO+5h DMEM vs. siCTRL:3h PURO					****	<0.0001									siCTRL Vector:3h PURO vs. siPEX13 Vector:3h PURO						ns	>0.9999																				31	58.94	3894	1.51361	31	47.72
		MOCK:3h PURO+5h DMEM vs. siCTRL:3h PURO+5h DMEM					ns	>0.9999									siCTRL Vector:3h PURO vs. siPEX13 Vector:3h PURO+5h DMEM						ns	0.6237																				32	34.34	2704	1.26997	32	143.56
		MOCK:3h PURO+5h DMEM vs. siCTRL:3h PURO+5h LYN					ns	0.9994									siCTRL Vector:3h PURO vs. siPEX13 ULK1-FLAG:DMEM						**	0.0044																				33	69.28	5497	1.26032	33	114.91
		MOCK:3h PURO+5h DMEM vs. siFIP200:DMEM					ns	>0.9999									siCTRL Vector:3h PURO vs. siPEX13 ULK1-FLAG:3h PURO						ns	>0.9999																				34	61.88	4455	1.389	34	42.45
		MOCK:3h PURO+5h DMEM vs. siFIP200:3h PURO					****	<0.0001									siCTRL Vector:3h PURO vs. siPEX13 ULK1-FLAG:3h PURO+5h DMEM						ns	0.2727																				35	38.44	4510	0.852328	35	43.44
		MOCK:3h PURO+5h DMEM vs. siFIP200:3h PURO+5h DMEM					**	0.0057									siCTRL Vector:3h PURO+5h DMEM vs. siCTRL ULK1-FLAG:DMEM						ns	>0.9999
		MOCK:3h PURO+5h DMEM vs. siFIP200:3h PURO+5h LYN					ns	0.1603									siCTRL Vector:3h PURO+5h DMEM vs. siCTRL ULK1-FLAG:3h PURO						**	0.0085
		MOCK:3h PURO+5h DMEM vs. siPEX1:DMEM					ns	0.9998									siCTRL Vector:3h PURO+5h DMEM vs. siCTRL ULK1-FLAG:3h PURO+5h DMEM						ns	>0.9999
		MOCK:3h PURO+5h DMEM vs. siPEX1:3h PURO					****	<0.0001									siCTRL Vector:3h PURO+5h DMEM vs. siFIP200 Vector:DMEM						ns	>0.9999
		MOCK:3h PURO+5h DMEM vs. siPEX1:3h PURO+5h DMEM					ns	0.1587									siCTRL Vector:3h PURO+5h DMEM vs. siFIP200 Vector:3h PURO						**	0.001																							1.16722
		MOCK:3h PURO+5h DMEM vs. siPEX1:3h PURO+5h LYN					ns	>0.9999									siCTRL Vector:3h PURO+5h DMEM vs. siFIP200 Vector:3h PURO+5h DMEM						ns	0.0987
		MOCK:3h PURO+5h DMEM vs. siPEX13:DMEM					ns	0.9981									siCTRL Vector:3h PURO+5h DMEM vs. siFIP200 ULK1-FLAG:DMEM						ns	0.9351																			3P5C		MOCK				si62
		MOCK:3h PURO+5h DMEM vs. siPEX13:3h PURO					****	<0.0001									siCTRL Vector:3h PURO+5h DMEM vs. siFIP200 ULK1-FLAG:3h PURO						***	0.0001			Trial 4																		FK1	Cell Vol	FK1/Cell Vol		FK1
		MOCK:3h PURO+5h DMEM vs. siPEX13:3h PURO+5h DMEM					ns	0.1831									siCTRL Vector:3h PURO+5h DMEM vs. siFIP200 ULK1-FLAG:3h PURO+5h DMEM						*	0.0392																				1	5.55	6900	0.0804348	1	0.596
		MOCK:3h PURO+5h DMEM vs. siPEX13:3h PURO+5h LYN					ns	>0.9999									siCTRL Vector:3h PURO+5h DMEM vs. siPEX1 Vector:DMEM						ns	>0.9999																				2	6.82	7847	0.0869122	2	0.363
		MOCK:3h PURO+5h LYN vs. siCTRL:DMEM					ns	>0.9999									siCTRL Vector:3h PURO+5h DMEM vs. siPEX1 Vector:3h PURO						****	<0.0001																				3	2.59	6643	0.0389884	3	18.06
		MOCK:3h PURO+5h LYN vs. siCTRL:3h PURO					****	<0.0001									siCTRL Vector:3h PURO+5h DMEM vs. siPEX1 Vector:3h PURO+5h DMEM						ns	0.8161																				4	0	3939	0	4	6.45
		MOCK:3h PURO+5h LYN vs. siCTRL:3h PURO+5h DMEM					ns	>0.9999									siCTRL Vector:3h PURO+5h DMEM vs. siPEX1 ULK1-FLAG:DMEM						ns	>0.9999																				5	0.421	4205	0.0100119	5	3.73
		MOCK:3h PURO+5h LYN vs. siCTRL:3h PURO+5h LYN					ns	>0.9999									siCTRL Vector:3h PURO+5h DMEM vs. siPEX1 ULK1-FLAG:3h PURO						***	0.0001																				6	10.67	5638	0.189252	6	0.262
		MOCK:3h PURO+5h LYN vs. siFIP200:DMEM					ns	>0.9999									siCTRL Vector:3h PURO+5h DMEM vs. siPEX1 ULK1-FLAG:3h PURO+5h DMEM						ns	0.9936																				7	16.06	5023	0.319729	7	3.92
		MOCK:3h PURO+5h LYN vs. siFIP200:3h PURO					****	<0.0001									siCTRL Vector:3h PURO+5h DMEM vs. siPEX13 Vector:DMEM						ns	>0.9999																				8	0	8698	0	8	0.262
		MOCK:3h PURO+5h LYN vs. siFIP200:3h PURO+5h DMEM					****	<0.0001									siCTRL Vector:3h PURO+5h DMEM vs. siPEX13 Vector:3h PURO						***	0.0003																				9	3.43	5045	0.0679881	9	8.98
		MOCK:3h PURO+5h LYN vs. siFIP200:3h PURO+5h LYN					**	0.0054									siCTRL Vector:3h PURO+5h DMEM vs. siPEX13 Vector:3h PURO+5h DMEM						ns	0.5228																				10	0.305	7047	0.00432808	10	1.31
		MOCK:3h PURO+5h LYN vs. siPEX1:DMEM					ns	>0.9999									siCTRL Vector:3h PURO+5h DMEM vs. siPEX13 ULK1-FLAG:DMEM						ns	>0.9999																				11	2.19	3586	0.0610708	11	0.494
		MOCK:3h PURO+5h LYN vs. siPEX1:3h PURO					****	<0.0001									siCTRL Vector:3h PURO+5h DMEM vs. siPEX13 ULK1-FLAG:3h PURO						****	<0.0001																				12	6.21	3316	0.187274	12	3.55
		MOCK:3h PURO+5h LYN vs. siPEX1:3h PURO+5h DMEM					**	0.0053									siCTRL Vector:3h PURO+5h DMEM vs. siPEX13 ULK1-FLAG:3h PURO+5h DMEM						ns	0.864																				13	8.25	3649	0.226089	13	13.2
		MOCK:3h PURO+5h LYN vs. siPEX1:3h PURO+5h LYN					ns	>0.9999									siCTRL ULK1-FLAG:DMEM vs. siCTRL ULK1-FLAG:3h PURO						*	0.0273																				14	5.06	7029	0.0719875	14	3.39
		MOCK:3h PURO+5h LYN vs. siPEX13:DMEM					ns	>0.9999									siCTRL ULK1-FLAG:DMEM vs. siCTRL ULK1-FLAG:3h PURO+5h DMEM						ns	>0.9999																				15	4.08	3129	0.130393	15	0
		MOCK:3h PURO+5h LYN vs. siPEX13:3h PURO					****	<0.0001									siCTRL ULK1-FLAG:DMEM vs. siFIP200 Vector:DMEM						ns	>0.9999																				16	18.91	6372	0.296767	16	14.21
		MOCK:3h PURO+5h LYN vs. siPEX13:3h PURO+5h DMEM					**	0.0064									siCTRL ULK1-FLAG:DMEM vs. siFIP200 Vector:3h PURO						**	0.0037																				17	5.68	5363	0.105911	17	0.334
		MOCK:3h PURO+5h LYN vs. siPEX13:3h PURO+5h LYN					ns	>0.9999									siCTRL ULK1-FLAG:DMEM vs. siFIP200 Vector:3h PURO+5h DMEM						ns	0.2331																				18	2.7	4027	0.0670474	18	3.71
		siCTRL:DMEM vs. siCTRL:3h PURO					****	<0.0001									siCTRL ULK1-FLAG:DMEM vs. siFIP200 ULK1-FLAG:DMEM						ns	0.9928																				19	6.32	3773	0.167506	19	11.15
		siCTRL:DMEM vs. siCTRL:3h PURO+5h DMEM					ns	0.9999									siCTRL ULK1-FLAG:DMEM vs. siFIP200 ULK1-FLAG:3h PURO						***	0.0005																				20	0.712	6055	0.0117589	20	2.25
		siCTRL:DMEM vs. siCTRL:3h PURO+5h LYN					ns	>0.9999									siCTRL ULK1-FLAG:DMEM vs. siFIP200 ULK1-FLAG:3h PURO+5h DMEM						ns	0.1067																				21	0.741	3037	0.0243991	21	2.8
		siCTRL:DMEM vs. siFIP200:DMEM					ns	>0.9999									siCTRL ULK1-FLAG:DMEM vs. siPEX1 Vector:DMEM						ns	>0.9999																				22	0.7	6261	0.0111803	22	16
		siCTRL:DMEM vs. siFIP200:3h PURO					****	<0.0001									siCTRL ULK1-FLAG:DMEM vs. siPEX1 Vector:3h PURO						***	0.0004																				23	2.83	6300	0.0449206	23	10.8
		siCTRL:DMEM vs. siFIP200:3h PURO+5h DMEM					****	<0.0001									siCTRL ULK1-FLAG:DMEM vs. siPEX1 Vector:3h PURO+5h DMEM						ns	0.9586																				24	0	3804	0	24	6.89
		siCTRL:DMEM vs. siFIP200:3h PURO+5h LYN					**	0.0044									siCTRL ULK1-FLAG:DMEM vs. siPEX1 ULK1-FLAG:DMEM						ns	>0.9999																				25	0.639	2879	0.0221952	25	9.72
		siCTRL:DMEM vs. siPEX1:DMEM					ns	>0.9999									siCTRL ULK1-FLAG:DMEM vs. siPEX1 ULK1-FLAG:3h PURO						***	0.0005																				26	15.45	5039	0.306608	26	1.02
		siCTRL:DMEM vs. siPEX1:3h PURO					****	<0.0001									siCTRL ULK1-FLAG:DMEM vs. siPEX1 ULK1-FLAG:3h PURO+5h DMEM						ns	0.9998																				27	0.555	6957	0.00797758	27	17.37
		siCTRL:DMEM vs. siPEX1:3h PURO+5h DMEM					**	0.0044									siCTRL ULK1-FLAG:DMEM vs. siPEX13 Vector:DMEM						ns	>0.9999																				28	8.53	7127	0.119686	28	3.33
		siCTRL:DMEM vs. siPEX1:3h PURO+5h LYN					ns	0.9998									siCTRL ULK1-FLAG:DMEM vs. siPEX13 Vector:3h PURO						**	0.0013																				29	0.291	5953	0.00488829	29	0
		siCTRL:DMEM vs. siPEX13:DMEM					ns	>0.9999									siCTRL ULK1-FLAG:DMEM vs. siPEX13 Vector:3h PURO+5h DMEM						ns	0.7801																				30	0	5551	0	30	6.38
		siCTRL:DMEM vs. siPEX13:3h PURO					****	<0.0001									siCTRL ULK1-FLAG:DMEM vs. siPEX13 ULK1-FLAG:DMEM						ns	>0.9999																				31	0	3190	0	31	3.97
		siCTRL:DMEM vs. siPEX13:3h PURO+5h DMEM					**	0.0054									siCTRL ULK1-FLAG:DMEM vs. siPEX13 ULK1-FLAG:3h PURO						***	0.0002																				32	0	5338	0	32	0.712
		siCTRL:DMEM vs. siPEX13:3h PURO+5h LYN					ns	>0.9999									siCTRL ULK1-FLAG:DMEM vs. siPEX13 ULK1-FLAG:3h PURO+5h DMEM						ns	0.9751																				33	0	4289	0	33	0
		siCTRL:3h PURO vs. siCTRL:3h PURO+5h DMEM					****	<0.0001									siCTRL ULK1-FLAG:3h PURO vs. siCTRL ULK1-FLAG:3h PURO+5h DMEM						ns	0.1606																				34	0	6407	0	34	5.19
		siCTRL:3h PURO vs. siCTRL:3h PURO+5h LYN					****	<0.0001									siCTRL ULK1-FLAG:3h PURO vs. siFIP200 Vector:DMEM						ns	0.0715																				35	5.26	5703	0.0922322	35	0.218
		siCTRL:3h PURO vs. siFIP200:DMEM					****	<0.0001									siCTRL ULK1-FLAG:3h PURO vs. siFIP200 Vector:3h PURO						ns	>0.9999
		siCTRL:3h PURO vs. siFIP200:3h PURO					ns	0.8593									siCTRL ULK1-FLAG:3h PURO vs. siFIP200 Vector:3h PURO+5h DMEM						ns	>0.9999
		siCTRL:3h PURO vs. siFIP200:3h PURO+5h DMEM					**	0.0025									siCTRL ULK1-FLAG:3h PURO vs. siFIP200 ULK1-FLAG:DMEM						ns	0.7706
		siCTRL:3h PURO vs. siFIP200:3h PURO+5h LYN					****	<0.0001									siCTRL ULK1-FLAG:3h PURO vs. siFIP200 ULK1-FLAG:3h PURO						ns	>0.9999
		siCTRL:3h PURO vs. siPEX1:DMEM					****	<0.0001									siCTRL ULK1-FLAG:3h PURO vs. siFIP200 ULK1-FLAG:3h PURO+5h DMEM						ns	>0.9999
		siCTRL:3h PURO vs. siPEX1:3h PURO					ns	0.6659									siCTRL ULK1-FLAG:3h PURO vs. siPEX1 Vector:DMEM						**	0.0073																							0.0787868
		siCTRL:3h PURO vs. siPEX1:3h PURO+5h DMEM					****	<0.0001									siCTRL ULK1-FLAG:3h PURO vs. siPEX1 Vector:3h PURO						ns	0.9998
		siCTRL:3h PURO vs. siPEX1:3h PURO+5h LYN					****	<0.0001									siCTRL ULK1-FLAG:3h PURO vs. siPEX1 Vector:3h PURO+5h DMEM						ns	0.9095																			3P5L		MOCK				si62
		siCTRL:3h PURO vs. siPEX13:DMEM					****	<0.0001									siCTRL ULK1-FLAG:3h PURO vs. siPEX1 ULK1-FLAG:DMEM						*	0.041																					FK1	Cell Vol	FK1/Cell Vol		FK1
		siCTRL:3h PURO vs. siPEX13:3h PURO					ns	>0.9999									siCTRL ULK1-FLAG:3h PURO vs. siPEX1 ULK1-FLAG:3h PURO						ns	>0.9999																				1	1.1	3106	0.0354153	1	1.03
		siCTRL:3h PURO vs. siPEX13:3h PURO+5h DMEM					****	<0.0001									siCTRL ULK1-FLAG:3h PURO vs. siPEX1 ULK1-FLAG:3h PURO+5h DMEM						ns	0.5005																				2	0.291	3052	0.00953473	2	0.203
		siCTRL:3h PURO vs. siPEX13:3h PURO+5h LYN					****	<0.0001									siCTRL ULK1-FLAG:3h PURO vs. siPEX13 Vector:DMEM						**	0.0048																				3	0	5048	0	3	3.05
		siCTRL:3h PURO+5h DMEM vs. siCTRL:3h PURO+5h LYN					ns	>0.9999									siCTRL ULK1-FLAG:3h PURO vs. siPEX13 Vector:3h PURO						ns	>0.9999																				4	0.843	4329	0.0194733	4	1.95
		siCTRL:3h PURO+5h DMEM vs. siFIP200:DMEM					ns	>0.9999									siCTRL ULK1-FLAG:3h PURO vs. siPEX13 Vector:3h PURO+5h DMEM						ns	0.9919																				5	5.45	7473	0.0729292	5	1
		siCTRL:3h PURO+5h DMEM vs. siFIP200:3h PURO					****	<0.0001									siCTRL ULK1-FLAG:3h PURO vs. siPEX13 ULK1-FLAG:DMEM						ns	0.0745																				6	2.1	5426	0.0387025	6	10.68
		siCTRL:3h PURO+5h DMEM vs. siFIP200:3h PURO+5h DMEM					**	0.0022									siCTRL ULK1-FLAG:3h PURO vs. siPEX13 ULK1-FLAG:3h PURO						ns	0.9994																				7	0.203	3381	0.00600414	7	2.01
		siCTRL:3h PURO+5h DMEM vs. siFIP200:3h PURO+5h LYN					ns	0.0781									siCTRL ULK1-FLAG:3h PURO vs. siPEX13 ULK1-FLAG:3h PURO+5h DMEM						ns	0.8712																				8	0.756	5001	0.015117	8	0.683
		siCTRL:3h PURO+5h DMEM vs. siPEX1:DMEM					ns	>0.9999									siCTRL ULK1-FLAG:3h PURO+5h DMEM vs. siFIP200 Vector:DMEM						ns	>0.9999																				9	3.42	3856	0.0886929	9	0.174
		siCTRL:3h PURO+5h DMEM vs. siPEX1:3h PURO					****	<0.0001									siCTRL ULK1-FLAG:3h PURO+5h DMEM vs. siFIP200 Vector:3h PURO						*	0.0313																				10	0.828	3242	0.0255398	10	0
		siCTRL:3h PURO+5h DMEM vs. siPEX1:3h PURO+5h DMEM					ns	0.0772									siCTRL ULK1-FLAG:3h PURO+5h DMEM vs. siFIP200 Vector:3h PURO+5h DMEM						ns	0.6677																				11	2.56	4309	0.0594105	11	0
		siCTRL:3h PURO+5h DMEM vs. siPEX1:3h PURO+5h LYN					ns	>0.9999									siCTRL ULK1-FLAG:3h PURO+5h DMEM vs. siFIP200 ULK1-FLAG:DMEM						ns	>0.9999																				12	0	3009	0	12	0
		siCTRL:3h PURO+5h DMEM vs. siPEX13:DMEM					ns	>0.9999									siCTRL ULK1-FLAG:3h PURO+5h DMEM vs. siFIP200 ULK1-FLAG:3h PURO						**	0.0051																				13	0.407	3629	0.0112152	13	11.83
		siCTRL:3h PURO+5h DMEM vs. siPEX13:3h PURO					****	<0.0001									siCTRL ULK1-FLAG:3h PURO+5h DMEM vs. siFIP200 ULK1-FLAG:3h PURO+5h DMEM						ns	0.4247																				14	2.01	4940	0.0406883	14	2.91
		siCTRL:3h PURO+5h DMEM vs. siPEX13:3h PURO+5h DMEM					ns	0.0908									siCTRL ULK1-FLAG:3h PURO+5h DMEM vs. siPEX1 Vector:DMEM						ns	>0.9999																				15	0.262	4451	0.00588632	15	3.04
		siCTRL:3h PURO+5h DMEM vs. siPEX13:3h PURO+5h LYN					ns	>0.9999									siCTRL ULK1-FLAG:3h PURO+5h DMEM vs. siPEX1 Vector:3h PURO						**	0.0039																				16	2.4	3522	0.0681431	16	5.94
		siCTRL:3h PURO+5h LYN vs. siFIP200:DMEM					ns	>0.9999									siCTRL ULK1-FLAG:3h PURO+5h DMEM vs. siPEX1 Vector:3h PURO+5h DMEM						ns	0.9998																				17	0.683	2561	0.0266693	17	7.94
		siCTRL:3h PURO+5h LYN vs. siFIP200:3h PURO					****	<0.0001									siCTRL ULK1-FLAG:3h PURO+5h DMEM vs. siPEX1 ULK1-FLAG:DMEM						ns	>0.9999																				18	2.12	2785	0.0761221	18	3.05
		siCTRL:3h PURO+5h LYN vs. siFIP200:3h PURO+5h DMEM					***	0.0001									siCTRL ULK1-FLAG:3h PURO+5h DMEM vs. siPEX1 ULK1-FLAG:3h PURO						**	0.0048																				19	2.27	3155	0.0719493	19	0.131
		siCTRL:3h PURO+5h LYN vs. siFIP200:3h PURO+5h LYN					**	0.0075									siCTRL ULK1-FLAG:3h PURO+5h DMEM vs. siPEX1 ULK1-FLAG:3h PURO+5h DMEM						ns	>0.9999																				20	0.305	3032	0.0100594	20	4.61
		siCTRL:3h PURO+5h LYN vs. siPEX1:DMEM					ns	>0.9999									siCTRL ULK1-FLAG:3h PURO+5h DMEM vs. siPEX13 Vector:DMEM						ns	>0.9999																				21	0.567	3865	0.0146701	21	0.654
		siCTRL:3h PURO+5h LYN vs. siPEX1:3h PURO					****	<0.0001									siCTRL ULK1-FLAG:3h PURO+5h DMEM vs. siPEX13 Vector:3h PURO						*	0.0121																				22	7.73	3920	0.197194	22	6.39
		siCTRL:3h PURO+5h LYN vs. siPEX1:3h PURO+5h DMEM					**	0.0074									siCTRL ULK1-FLAG:3h PURO+5h DMEM vs. siPEX13 Vector:3h PURO+5h DMEM						ns	0.9899																				23	0.458	3592	0.0127506	23	0.552
		siCTRL:3h PURO+5h LYN vs. siPEX1:3h PURO+5h LYN					ns	>0.9999									siCTRL ULK1-FLAG:3h PURO+5h DMEM vs. siPEX13 ULK1-FLAG:DMEM						ns	>0.9999																				24	4.24	4211	0.100689	24	1.7
		siCTRL:3h PURO+5h LYN vs. siPEX13:DMEM					ns	>0.9999									siCTRL ULK1-FLAG:3h PURO+5h DMEM vs. siPEX13 ULK1-FLAG:3h PURO						**	0.0027																				25	2.89	4081	0.070816	25	0.203
		siCTRL:3h PURO+5h LYN vs. siPEX13:3h PURO					****	<0.0001									siCTRL ULK1-FLAG:3h PURO+5h DMEM vs. siPEX13 ULK1-FLAG:3h PURO+5h DMEM						ns	>0.9999																				26	0	5023	0	26	0
		siCTRL:3h PURO+5h LYN vs. siPEX13:3h PURO+5h DMEM					**	0.009									siFIP200 Vector:DMEM vs. siFIP200 Vector:3h PURO						*	0.0115																				27	0	5313	0	27	0.421
		siCTRL:3h PURO+5h LYN vs. siPEX13:3h PURO+5h LYN					ns	>0.9999									siFIP200 Vector:DMEM vs. siFIP200 Vector:3h PURO+5h DMEM						ns	0.4353																				28	0.639	5475	0.0116712	28	0.203
		siFIP200:DMEM vs. siFIP200:3h PURO					****	<0.0001									siFIP200 Vector:DMEM vs. siFIP200 ULK1-FLAG:DMEM						ns	0.9997																				29	0	7204	0	29	0.247
		siFIP200:DMEM vs. siFIP200:3h PURO+5h DMEM					***	0.0005									siFIP200 Vector:DMEM vs. siFIP200 ULK1-FLAG:3h PURO						**	0.0017																				30	0.29	4789	0.00605554	30	0
		siFIP200:DMEM vs. siFIP200:3h PURO+5h LYN					*	0.0217									siFIP200 Vector:DMEM vs. siFIP200 ULK1-FLAG:3h PURO+5h DMEM						ns	0.2331																				31	0.494	7160	0.00689944	31	0.494
		siFIP200:DMEM vs. siPEX1:DMEM					ns	>0.9999									siFIP200 Vector:DMEM vs. siPEX1 Vector:DMEM						ns	>0.9999																				32	0.392	5429	0.00722048	32	4.68
		siFIP200:DMEM vs. siPEX1:3h PURO					****	<0.0001									siFIP200 Vector:DMEM vs. siPEX1 Vector:3h PURO						**	0.0013																				33	0.625	5698	0.0109688	33	3.59
		siFIP200:DMEM vs. siPEX1:3h PURO+5h DMEM					*	0.0214									siFIP200 Vector:DMEM vs. siPEX1 Vector:3h PURO+5h DMEM						ns	0.9956																				34	1.64	5801	0.028271	34	0.305
		siFIP200:DMEM vs. siPEX1:3h PURO+5h LYN					ns	>0.9999									siFIP200 Vector:DMEM vs. siPEX1 ULK1-FLAG:DMEM						ns	>0.9999																				35	0.203	4713	0.00430724	35	6.05
		siFIP200:DMEM vs. siPEX13:DMEM					ns	>0.9999									siFIP200 Vector:DMEM vs. siPEX1 ULK1-FLAG:3h PURO						**	0.0016
		siFIP200:DMEM vs. siPEX13:3h PURO					****	<0.0001									siFIP200 Vector:DMEM vs. siPEX1 ULK1-FLAG:3h PURO+5h DMEM						ns	>0.9999																							0.0329447
		siFIP200:DMEM vs. siPEX13:3h PURO+5h DMEM					*	0.0257									siFIP200 Vector:DMEM vs. siPEX13 Vector:DMEM						ns	>0.9999
		siFIP200:DMEM vs. siPEX13:3h PURO+5h LYN					ns	>0.9999									siFIP200 Vector:DMEM vs. siPEX13 Vector:3h PURO						**	0.0041
		siFIP200:3h PURO vs. siFIP200:3h PURO+5h DMEM					ns	0.388									siFIP200 Vector:DMEM vs. siPEX13 Vector:3h PURO+5h DMEM						ns	0.9351
		siFIP200:3h PURO vs. siFIP200:3h PURO+5h LYN					*	0.0216									siFIP200 Vector:DMEM vs. siPEX13 ULK1-FLAG:DMEM						ns	>0.9999
		siFIP200:3h PURO vs. siPEX1:DMEM					****	<0.0001									siFIP200 Vector:DMEM vs. siPEX13 ULK1-FLAG:3h PURO						***	0.0008
		siFIP200:3h PURO vs. siPEX1:3h PURO					ns	>0.9999									siFIP200 Vector:DMEM vs. siPEX13 ULK1-FLAG:3h PURO+5h DMEM						ns	0.998
		siFIP200:3h PURO vs. siPEX1:3h PURO+5h DMEM					*	0.0219									siFIP200 Vector:3h PURO vs. siFIP200 Vector:3h PURO+5h DMEM						ns	0.9987
		siFIP200:3h PURO vs. siPEX1:3h PURO+5h LYN					****	<0.0001									siFIP200 Vector:3h PURO vs. siFIP200 ULK1-FLAG:DMEM						ns	0.3442
		siFIP200:3h PURO vs. siPEX13:DMEM					****	<0.0001									siFIP200 Vector:3h PURO vs. siFIP200 ULK1-FLAG:3h PURO						ns	>0.9999
		siFIP200:3h PURO vs. siPEX13:3h PURO					ns	0.9993									siFIP200 Vector:3h PURO vs. siFIP200 ULK1-FLAG:3h PURO+5h DMEM						ns	>0.9999
		siFIP200:3h PURO vs. siPEX13:3h PURO+5h DMEM					*	0.0182									siFIP200 Vector:3h PURO vs. siPEX1 Vector:DMEM						***	0.0008
		siFIP200:3h PURO vs. siPEX13:3h PURO+5h LYN					****	<0.0001									siFIP200 Vector:3h PURO vs. siPEX1 Vector:3h PURO						ns	>0.9999
		siFIP200:3h PURO+5h DMEM vs. siFIP200:3h PURO+5h LYN					ns	0.9983									siFIP200 Vector:3h PURO vs. siPEX1 Vector:3h PURO+5h DMEM						ns	0.534
		siFIP200:3h PURO+5h DMEM vs. siPEX1:DMEM					***	0.0002									siFIP200 Vector:3h PURO vs. siPEX1 ULK1-FLAG:DMEM						**	0.006
		siFIP200:3h PURO+5h DMEM vs. siPEX1:3h PURO					ns	0.6083									siFIP200 Vector:3h PURO vs. siPEX1 ULK1-FLAG:3h PURO						ns	>0.9999
		siFIP200:3h PURO+5h DMEM vs. siPEX1:3h PURO+5h DMEM					ns	0.9984									siFIP200 Vector:3h PURO vs. siPEX1 ULK1-FLAG:3h PURO+5h DMEM						ns	0.1549
		siFIP200:3h PURO+5h DMEM vs. siPEX1:3h PURO+5h LYN					**	0.0025									siFIP200 Vector:3h PURO vs. siPEX13 Vector:DMEM						***	0.0005
		siFIP200:3h PURO+5h DMEM vs. siPEX13:DMEM					***	0.0001									siFIP200 Vector:3h PURO vs. siPEX13 Vector:3h PURO						ns	>0.9999
		siFIP200:3h PURO+5h DMEM vs. siPEX13:3h PURO					*	0.0277									siFIP200 Vector:3h PURO vs. siPEX13 Vector:3h PURO+5h DMEM						ns	0.8246
		siFIP200:3h PURO+5h DMEM vs. siPEX13:3h PURO+5h DMEM					ns	0.997									siFIP200 Vector:3h PURO vs. siPEX13 ULK1-FLAG:DMEM						*	0.0121
		siFIP200:3h PURO+5h DMEM vs. siPEX13:3h PURO+5h LYN					***	0.0006									siFIP200 Vector:3h PURO vs. siPEX13 ULK1-FLAG:3h PURO						ns	>0.9999
		siFIP200:3h PURO+5h LYN vs. siPEX1:DMEM					**	0.0098									siFIP200 Vector:3h PURO vs. siPEX13 ULK1-FLAG:3h PURO+5h DMEM						ns	0.4675
		siFIP200:3h PURO+5h LYN vs. siPEX1:3h PURO					ns	0.0514									siFIP200 Vector:3h PURO+5h DMEM vs. siFIP200 ULK1-FLAG:DMEM						ns	0.997
		siFIP200:3h PURO+5h LYN vs. siPEX1:3h PURO+5h DMEM					ns	>0.9999									siFIP200 Vector:3h PURO+5h DMEM vs. siFIP200 ULK1-FLAG:3h PURO						ns	0.9351
		siFIP200:3h PURO+5h LYN vs. siPEX1:3h PURO+5h LYN					ns	0.0869									siFIP200 Vector:3h PURO+5h DMEM vs. siFIP200 ULK1-FLAG:3h PURO+5h DMEM						ns	>0.9999
		siFIP200:3h PURO+5h LYN vs. siPEX13:DMEM					**	0.0055									siFIP200 Vector:3h PURO+5h DMEM vs. siPEX1 Vector:DMEM						ns	0.0876
		siFIP200:3h PURO+5h LYN vs. siPEX13:3h PURO					***	0.0006									siFIP200 Vector:3h PURO+5h DMEM vs. siPEX1 Vector:3h PURO						ns	0.9095
		siFIP200:3h PURO+5h LYN vs. siPEX13:3h PURO+5h DMEM					ns	>0.9999									siFIP200 Vector:3h PURO+5h DMEM vs. siPEX1 Vector:3h PURO+5h DMEM						ns	0.9998
		siFIP200:3h PURO+5h LYN vs. siPEX13:3h PURO+5h LYN					*	0.0257									siFIP200 Vector:3h PURO+5h DMEM vs. siPEX1 ULK1-FLAG:DMEM						ns	0.3072
		siPEX1:DMEM vs. siPEX1:3h PURO					****	<0.0001									siFIP200 Vector:3h PURO+5h DMEM vs. siPEX1 ULK1-FLAG:3h PURO						ns	0.9304
		siPEX1:DMEM vs. siPEX1:3h PURO+5h DMEM					**	0.0096									siFIP200 Vector:3h PURO+5h DMEM vs. siPEX1 ULK1-FLAG:3h PURO+5h DMEM						ns	0.9586
		siPEX1:DMEM vs. siPEX1:3h PURO+5h LYN					ns	>0.9999									siFIP200 Vector:3h PURO+5h DMEM vs. siPEX13 Vector:DMEM						ns	0.0631
		siPEX1:DMEM vs. siPEX13:DMEM					ns	>0.9999									siFIP200 Vector:3h PURO+5h DMEM vs. siPEX13 Vector:3h PURO						ns	0.9846
		siPEX1:DMEM vs. siPEX13:3h PURO					****	<0.0001									siFIP200 Vector:3h PURO+5h DMEM vs. siPEX13 Vector:3h PURO+5h DMEM						ns	>0.9999
		siPEX1:DMEM vs. siPEX13:3h PURO+5h DMEM					*	0.0117									siFIP200 Vector:3h PURO+5h DMEM vs. siPEX13 ULK1-FLAG:DMEM						ns	0.4459
		siPEX1:DMEM vs. siPEX13:3h PURO+5h LYN					ns	>0.9999									siFIP200 Vector:3h PURO+5h DMEM vs. siPEX13 ULK1-FLAG:3h PURO						ns	0.864
		siPEX1:3h PURO vs. siPEX1:3h PURO+5h DMEM					ns	0.052									siFIP200 Vector:3h PURO+5h DMEM vs. siPEX13 ULK1-FLAG:3h PURO+5h DMEM						ns	0.9995
		siPEX1:3h PURO vs. siPEX1:3h PURO+5h LYN					****	<0.0001									siFIP200 ULK1-FLAG:DMEM vs. siFIP200 ULK1-FLAG:3h PURO						ns	0.0987
		siPEX1:3h PURO vs. siPEX13:DMEM					****	<0.0001									siFIP200 ULK1-FLAG:DMEM vs. siFIP200 ULK1-FLAG:3h PURO+5h DMEM						ns	0.9676
		siPEX1:3h PURO vs. siPEX13:3h PURO					ns	0.9882									siFIP200 ULK1-FLAG:DMEM vs. siPEX1 Vector:DMEM						ns	0.9204
		siPEX1:3h PURO vs. siPEX13:3h PURO+5h DMEM					*	0.0437									siFIP200 ULK1-FLAG:DMEM vs. siPEX1 Vector:3h PURO						ns	0.0809
		siPEX1:3h PURO vs. siPEX13:3h PURO+5h LYN					****	<0.0001									siFIP200 ULK1-FLAG:DMEM vs. siPEX1 Vector:3h PURO+5h DMEM						ns	>0.9999
		siPEX1:3h PURO+5h DMEM vs. siPEX1:3h PURO+5h LYN					ns	0.0859									siFIP200 ULK1-FLAG:DMEM vs. siPEX1 ULK1-FLAG:DMEM						ns	0.9977
		siPEX1:3h PURO+5h DMEM vs. siPEX13:DMEM					**	0.0054									siFIP200 ULK1-FLAG:DMEM vs. siPEX1 ULK1-FLAG:3h PURO						ns	0.0949
		siPEX1:3h PURO+5h DMEM vs. siPEX13:3h PURO					***	0.0006									siFIP200 ULK1-FLAG:DMEM vs. siPEX1 ULK1-FLAG:3h PURO+5h DMEM						ns	>0.9999
		siPEX1:3h PURO+5h DMEM vs. siPEX13:3h PURO+5h DMEM					ns	>0.9999									siFIP200 ULK1-FLAG:DMEM vs. siPEX13 Vector:DMEM						ns	0.8712
		siPEX1:3h PURO+5h DMEM vs. siPEX13:3h PURO+5h LYN					*	0.0254									siFIP200 ULK1-FLAG:DMEM vs. siPEX13 Vector:3h PURO						ns	0.1847
		siPEX1:3h PURO+5h LYN vs. siPEX13:DMEM					ns	>0.9999									siFIP200 ULK1-FLAG:DMEM vs. siPEX13 Vector:3h PURO+5h DMEM						ns	>0.9999
		siPEX1:3h PURO+5h LYN vs. siPEX13:3h PURO					****	<0.0001									siFIP200 ULK1-FLAG:DMEM vs. siPEX13 ULK1-FLAG:DMEM						ns	0.9998
		siPEX1:3h PURO+5h LYN vs. siPEX13:3h PURO+5h DMEM					ns	0.1008									siFIP200 ULK1-FLAG:DMEM vs. siPEX13 ULK1-FLAG:3h PURO						ns	0.0605
		siPEX1:3h PURO+5h LYN vs. siPEX13:3h PURO+5h LYN					ns	>0.9999									siFIP200 ULK1-FLAG:DMEM vs. siPEX13 ULK1-FLAG:3h PURO+5h DMEM						ns	>0.9999
		siPEX13:DMEM vs. siPEX13:3h PURO					****	<0.0001									siFIP200 ULK1-FLAG:3h PURO vs. siFIP200 ULK1-FLAG:3h PURO+5h DMEM						ns	0.9909
		siPEX13:DMEM vs. siPEX13:3h PURO+5h DMEM					**	0.0066									siFIP200 ULK1-FLAG:3h PURO vs. siPEX1 Vector:DMEM						****	<0.0001
		siPEX13:DMEM vs. siPEX13:3h PURO+5h LYN					ns	>0.9999									siFIP200 ULK1-FLAG:3h PURO vs. siPEX1 Vector:3h PURO						ns	>0.9999
		siPEX13:3h PURO vs. siPEX13:3h PURO+5h DMEM					***	0.0005									siFIP200 ULK1-FLAG:3h PURO vs. siPEX1 Vector:3h PURO+5h DMEM						ns	0.1911
		siPEX13:3h PURO vs. siPEX13:3h PURO+5h LYN					****	<0.0001									siFIP200 ULK1-FLAG:3h PURO vs. siPEX1 ULK1-FLAG:DMEM						***	0.0008
		siPEX13:3h PURO+5h DMEM vs. siPEX13:3h PURO+5h LYN					*	0.0305									siFIP200 ULK1-FLAG:3h PURO vs. siPEX1 ULK1-FLAG:3h PURO						ns	>0.9999
																	siFIP200 ULK1-FLAG:3h PURO vs. siPEX1 ULK1-FLAG:3h PURO+5h DMEM						*	0.0343
																	siFIP200 ULK1-FLAG:3h PURO vs. siPEX13 Vector:DMEM						****	<0.0001
																	siFIP200 ULK1-FLAG:3h PURO vs. siPEX13 Vector:3h PURO						ns	>0.9999
																	siFIP200 ULK1-FLAG:3h PURO vs. siPEX13 Vector:3h PURO+5h DMEM						ns	0.4353
																	siFIP200 ULK1-FLAG:3h PURO vs. siPEX13 ULK1-FLAG:DMEM						**	0.0017
																	siFIP200 ULK1-FLAG:3h PURO vs. siPEX13 ULK1-FLAG:3h PURO						ns	>0.9999
																	siFIP200 ULK1-FLAG:3h PURO vs. siPEX13 ULK1-FLAG:3h PURO+5h DMEM						ns	0.1549
																	siFIP200 ULK1-FLAG:3h PURO+5h DMEM vs. siPEX1 Vector:DMEM						*	0.0343
																	siFIP200 ULK1-FLAG:3h PURO+5h DMEM vs. siPEX1 Vector:3h PURO						ns	0.9846
																	siFIP200 ULK1-FLAG:3h PURO+5h DMEM vs. siPEX1 Vector:3h PURO+5h DMEM						ns	0.995
																	siFIP200 ULK1-FLAG:3h PURO+5h DMEM vs. siPEX1 ULK1-FLAG:DMEM						ns	0.1495
																	siFIP200 ULK1-FLAG:3h PURO+5h DMEM vs. siPEX1 ULK1-FLAG:3h PURO						ns	0.9899
																	siFIP200 ULK1-FLAG:3h PURO+5h DMEM vs. siPEX1 ULK1-FLAG:3h PURO+5h DMEM						ns	0.8329
																	siFIP200 ULK1-FLAG:3h PURO+5h DMEM vs. siPEX13 Vector:DMEM						*	0.0237
																	siFIP200 ULK1-FLAG:3h PURO+5h DMEM vs. siPEX13 Vector:3h PURO						ns	0.9991
																	siFIP200 ULK1-FLAG:3h PURO+5h DMEM vs. siPEX13 Vector:3h PURO+5h DMEM						ns	>0.9999
																	siFIP200 ULK1-FLAG:3h PURO+5h DMEM vs. siPEX13 ULK1-FLAG:DMEM						ns	0.2407
																	siFIP200 ULK1-FLAG:3h PURO+5h DMEM vs. siPEX13 ULK1-FLAG:3h PURO						ns	0.9703
																	siFIP200 ULK1-FLAG:3h PURO+5h DMEM vs. siPEX13 ULK1-FLAG:3h PURO+5h DMEM						ns	0.9899
																	siPEX1 Vector:DMEM vs. siPEX1 Vector:3h PURO						****	<0.0001
																	siPEX1 Vector:DMEM vs. siPEX1 Vector:3h PURO+5h DMEM						ns	0.7893
																	siPEX1 Vector:DMEM vs. siPEX1 ULK1-FLAG:DMEM						ns	>0.9999
																	siPEX1 Vector:DMEM vs. siPEX1 ULK1-FLAG:3h PURO						****	<0.0001
																	siPEX1 Vector:DMEM vs. siPEX1 ULK1-FLAG:3h PURO+5h DMEM						ns	0.9909
																	siPEX1 Vector:DMEM vs. siPEX13 Vector:DMEM						ns	>0.9999
																	siPEX1 Vector:DMEM vs. siPEX13 Vector:3h PURO						***	0.0003
																	siPEX1 Vector:DMEM vs. siPEX13 Vector:3h PURO+5h DMEM						ns	0.4895
																	siPEX1 Vector:DMEM vs. siPEX13 ULK1-FLAG:DMEM						ns	>0.9999
																	siPEX1 Vector:DMEM vs. siPEX13 ULK1-FLAG:3h PURO						****	<0.0001
																	siPEX1 Vector:DMEM vs. siPEX13 ULK1-FLAG:3h PURO+5h DMEM						ns	0.841
																	siPEX1 Vector:3h PURO vs. siPEX1 Vector:3h PURO+5h DMEM						ns	0.1606
																	siPEX1 Vector:3h PURO vs. siPEX1 ULK1-FLAG:DMEM						***	0.0006
																	siPEX1 Vector:3h PURO vs. siPEX1 ULK1-FLAG:3h PURO						ns	>0.9999
																	siPEX1 Vector:3h PURO vs. siPEX1 ULK1-FLAG:3h PURO+5h DMEM						*	0.0273
																	siPEX1 Vector:3h PURO vs. siPEX13 Vector:DMEM						****	<0.0001
																	siPEX1 Vector:3h PURO vs. siPEX13 Vector:3h PURO						ns	>0.9999
																	siPEX1 Vector:3h PURO vs. siPEX13 Vector:3h PURO+5h DMEM						ns	0.3834
																	siPEX1 Vector:3h PURO vs. siPEX13 ULK1-FLAG:DMEM						**	0.0013
																	siPEX1 Vector:3h PURO vs. siPEX13 ULK1-FLAG:3h PURO						ns	>0.9999
																	siPEX1 Vector:3h PURO vs. siPEX13 ULK1-FLAG:3h PURO+5h DMEM						ns	0.129
																	siPEX1 Vector:3h PURO+5h DMEM vs. siPEX1 ULK1-FLAG:DMEM						ns	0.9812
																	siPEX1 Vector:3h PURO+5h DMEM vs. siPEX1 ULK1-FLAG:3h PURO						ns	0.1847
																	siPEX1 Vector:3h PURO+5h DMEM vs. siPEX1 ULK1-FLAG:3h PURO+5h DMEM						ns	>0.9999
																	siPEX1 Vector:3h PURO+5h DMEM vs. siPEX13 Vector:DMEM						ns	0.7104
																	siPEX1 Vector:3h PURO+5h DMEM vs. siPEX13 Vector:3h PURO						ns	0.3254
																	siPEX1 Vector:3h PURO+5h DMEM vs. siPEX13 Vector:3h PURO+5h DMEM						ns	>0.9999
																	siPEX1 Vector:3h PURO+5h DMEM vs. siPEX13 ULK1-FLAG:DMEM						ns	0.9961
																	siPEX1 Vector:3h PURO+5h DMEM vs. siPEX13 ULK1-FLAG:3h PURO						ns	0.1243
																	siPEX1 Vector:3h PURO+5h DMEM vs. siPEX13 ULK1-FLAG:3h PURO+5h DMEM						ns	>0.9999
																	siPEX1 ULK1-FLAG:DMEM vs. siPEX1 ULK1-FLAG:3h PURO						***	0.0008
																	siPEX1 ULK1-FLAG:DMEM vs. siPEX1 ULK1-FLAG:3h PURO+5h DMEM						ns	>0.9999
																	siPEX1 ULK1-FLAG:DMEM vs. siPEX13 Vector:DMEM						ns	>0.9999
																	siPEX1 ULK1-FLAG:DMEM vs. siPEX13 Vector:3h PURO						**	0.0021
																	siPEX1 ULK1-FLAG:DMEM vs. siPEX13 Vector:3h PURO+5h DMEM						ns	0.8565
																	siPEX1 ULK1-FLAG:DMEM vs. siPEX13 ULK1-FLAG:DMEM						ns	>0.9999
																	siPEX1 ULK1-FLAG:DMEM vs. siPEX13 ULK1-FLAG:3h PURO						***	0.0004
																	siPEX1 ULK1-FLAG:DMEM vs. siPEX13 ULK1-FLAG:3h PURO+5h DMEM						ns	0.9899
																	siPEX1 ULK1-FLAG:3h PURO vs. siPEX1 ULK1-FLAG:3h PURO+5h DMEM						*	0.0328
																	siPEX1 ULK1-FLAG:3h PURO vs. siPEX13 Vector:DMEM						****	<0.0001
																	siPEX1 ULK1-FLAG:3h PURO vs. siPEX13 Vector:3h PURO						ns	>0.9999
																	siPEX1 ULK1-FLAG:3h PURO vs. siPEX13 Vector:3h PURO+5h DMEM						ns	0.4247
																	siPEX1 ULK1-FLAG:3h PURO vs. siPEX13 ULK1-FLAG:DMEM						**	0.0017
																	siPEX1 ULK1-FLAG:3h PURO vs. siPEX13 ULK1-FLAG:3h PURO						ns	>0.9999
																	siPEX1 ULK1-FLAG:3h PURO vs. siPEX13 ULK1-FLAG:3h PURO+5h DMEM						ns	0.1495
																	siPEX1 ULK1-FLAG:3h PURO+5h DMEM vs. siPEX13 Vector:DMEM						ns	0.9793
																	siPEX1 ULK1-FLAG:3h PURO+5h DMEM vs. siPEX13 Vector:3h PURO						ns	0.0715
																	siPEX1 ULK1-FLAG:3h PURO+5h DMEM vs. siPEX13 Vector:3h PURO+5h DMEM						ns	>0.9999
																	siPEX1 ULK1-FLAG:3h PURO+5h DMEM vs. siPEX13 ULK1-FLAG:DMEM						ns	>0.9999
																	siPEX1 ULK1-FLAG:3h PURO+5h DMEM vs. siPEX13 ULK1-FLAG:3h PURO						*	0.0196
																	siPEX1 ULK1-FLAG:3h PURO+5h DMEM vs. siPEX13 ULK1-FLAG:3h PURO+5h DMEM						ns	>0.9999
																	siPEX13 Vector:DMEM vs. siPEX13 Vector:3h PURO						***	0.0002
																	siPEX13 Vector:DMEM vs. siPEX13 Vector:3h PURO+5h DMEM						ns	0.4038
																	siPEX13 Vector:DMEM vs. siPEX13 ULK1-FLAG:DMEM						ns	>0.9999
																	siPEX13 Vector:DMEM vs. siPEX13 ULK1-FLAG:3h PURO						****	<0.0001
																	siPEX13 Vector:DMEM vs. siPEX13 ULK1-FLAG:3h PURO+5h DMEM						ns	0.7706
																	siPEX13 Vector:3h PURO vs. siPEX13 Vector:3h PURO+5h DMEM						ns	0.6237
																	siPEX13 Vector:3h PURO vs. siPEX13 ULK1-FLAG:DMEM						**	0.0044
																	siPEX13 Vector:3h PURO vs. siPEX13 ULK1-FLAG:3h PURO						ns	>0.9999
																	siPEX13 Vector:3h PURO vs. siPEX13 ULK1-FLAG:3h PURO+5h DMEM						ns	0.2727
																	siPEX13 Vector:3h PURO+5h DMEM vs. siPEX13 ULK1-FLAG:DMEM						ns	0.9395
																	siPEX13 Vector:3h PURO+5h DMEM vs. siPEX13 ULK1-FLAG:3h PURO						ns	0.3162
																	siPEX13 Vector:3h PURO+5h DMEM vs. siPEX13 ULK1-FLAG:3h PURO+5h DMEM						ns	>0.9999
																	siPEX13 ULK1-FLAG:DMEM vs. siPEX13 ULK1-FLAG:3h PURO						***	0.0009
																	siPEX13 ULK1-FLAG:DMEM vs. siPEX13 ULK1-FLAG:3h PURO+5h DMEM						ns	0.9983
																	siPEX13 ULK1-FLAG:3h PURO vs. siPEX13 ULK1-FLAG:3h PURO+5h DMEM						ns	0.0987
[truncated: 181 more columns]
